# Supplementary material for: N-(1,3-Benzo­thia­zol-2-yl)acetamide
Source: Acta Crystallogr Sect E Struct Rep Online. 2013 Oct 9;69(Pt 11):o1622. doi: 10.1107/S160053681302730X (PMC3884296; doi:10.1107/S160053681302730X)
Supplement: Supplementary file 1 [file e-69-o1622-sup1.cif]

##############################################################################
#                                                                            #
# This CIF contains the data in a paper accepted for publication in          #
# Acta Crystallographica Section E. It conforms to the requirements of       #
# Notes for Authors for Acta Crystallographica Section E, and has been       #
# peer reviewed under the auspices of the IUCr Commission on Journals.       #
#                                                                            #
# Full details of the Crystallographic Information File format               #
# are given in the paper "The Crystallographic Information File (CIF):       #
# a New Standard Archive File for Crystallography" by S. R. Hall, F. H.      #
# Allen and I. D. Brown [Acta Cryst. (1991), A47, 655-685].                  #
#                                                                            #
# The current version of the core CIF dictionary is obtainable from          #
# ftp://ftp.iucr.org/pub/cif_core.dic.                                       #
#                                                                            #
# Software is freely available for graphical display of the structure(s)     #
# in this CIF. For information consult the CIF software page                 #
# http://www.iucr.org/resources/cif/software.                                #
#                                                                            #
# This file may be used for bona fide research purposes within the           #
# scientific community so long as proper attribution is given to the journal # 
# article from which it was obtained.                                        #
#                                                                            #
##############################################################################
data_I
_audit_creation_method
;
  Olex2 1.2
  (compiled Apr 23 2013 17:54:37, GUI svn.r4466)
;
_journal_date_recd_electronic     2013-10-03
_journal_date_accepted     2013-10-04
_journal_name_full     'Acta Crystallographica, Section E'
_journal_year     2013
_journal_volume     69
_journal_issue     11
_journal_page_first     o1622
_journal_page_last     o1622
_journal_paper_category     QO
_journal_paper_doi     10.1107/S160053681302730X
_journal_coeditor_code     HB7144
_publ_contact_author_name     'Jasinski, Jerry P.'
_publ_contact_author_address
;
Department of Chemistry
Keene State College
229 Main Street
Keene, New Hampshire 03435, USA
;
_publ_contact_author_email     jjasinski@keene.edu
_publ_contact_author_fax     ?
_publ_contact_author_phone     '603 358-2563'
_publ_section_title
;
<i>N</i>-(1,3-Benzothiazol-2-yl)acetamide
;
loop_
    _publ_author_name
    _publ_author_address
    'Nayak, Prakash S'
;
Department of Studies in Chemistry,
Mangalore University,
Mangalagangotri 574 199, India
;
    ' Narayana, B. '
;
Department of Studies in Chemistry,
Mangalore University,
Mangalagangotri 574 199, India
;
    'Jasinski, Jerry P.'
;
Department of Chemistry
Keene State College
229 Main Street
Keene, NH 03435-2001, USA
;
    'Yathirajan, H. S.'
;
Department of Studies in Chemistry
University of Mysore
Manasagangotri, Mysore 570 006, India
;
    'Kaur, Manpreet'
;
Department of Studies in Chemistry
University of Mysore
Manasagangotri, Mysore 570 006, India
;
_database_code_depnum_ccdc_archive     'CCDC 964881'
_chemical_name_systematic
;
<i>N</i>-(1,3-Benzothiazol-2-yl)acetamide
;
_chemical_name_common
;
<i>N</i>-(1,3-Benzothiazol-2-yl)acetamide
;
_chemical_formula_moiety     'C9 H8 N2 O S'
_chemical_formula_sum     'C9 H8 N2 O S'
_chemical_formula_iupac     'C9 H8 N2 O S'
_chemical_formula_weight     192.24
_chemical_melting_point     453
_shelx_space_group_comment
;
The symmetry employed for this shelxl refinement is uniquely defined
by the following loop, which should always be used as a source of
symmetry information in preference to the above space-group names.
They are only intended as comments.
;
_space_group_crystal_system     monoclinic
_space_group_name_H-M_alt     'P 21/c'
_space_group_name_Hall     '-P 2ybc'
loop_
    _space_group_symop_operation_xyz
    'x, y, z'
    '-x, y+1/2, -z+1/2'
    '-x, -y, -z'
    'x, -y-1/2, z-1/2'
_cell_length_a     11.1852(4)
_cell_length_b     7.4037(4)
_cell_length_c     20.9189(8)
_cell_angle_alpha     90
_cell_angle_beta     94.408(3)
_cell_angle_gamma     90
_cell_volume     1727.21(13)
_cell_formula_units_Z     8
_cell_measurement_reflns_used     5326
_cell_measurement_theta_min     3.2961
_cell_measurement_theta_max     32.6988
_cell_measurement_temperature     173(2)
_exptl_crystal_description     block
_exptl_crystal_colour     colorless
_exptl_crystal_size_max     0.45
_exptl_crystal_size_mid     0.24
_exptl_crystal_size_min     0.15
_exptl_crystal_density_diffrn     1.479
_exptl_crystal_density_meas     ?
_exptl_crystal_density_method     ?
_exptl_crystal_F_000     800
_exptl_absorpt_coefficient_mu     0.330
_exptl_absorpt_correction_type     multi-scan
_exptl_absorpt_process_details
;
CrysAlisPro and CrysAlisRed, Agilent (2012).
;
_shelx_estimated_absorpt_T_min     ?
_shelx_estimated_absorpt_T_max     ?
_exptl_absorpt_correction_T_min     0.77030
_exptl_absorpt_correction_T_max     1.00000
_exptl_special_details     ?
_diffrn_ambient_temperature     173(2)
_diffrn_radiation_type     MoK\a
_diffrn_radiation_wavelength     0.71073
_diffrn_measurement_device_type     'Agilent Xcalibur (Eos, Gemini)'
_diffrn_measurement_method     '\w scans'
_diffrn_detector_area_resol_mean     16.0416
_diffrn_reflns_number     20845
_diffrn_reflns_av_R_equivalents     0.0333
_diffrn_reflns_theta_min     3.303
_diffrn_reflns_theta_max     32.773
_diffrn_reflns_theta_full     25.242
_diffrn_measured_fraction_theta_max     0.926
_diffrn_measured_fraction_theta_full     0.998
_diffrn_reflns_limit_h_min     -16
_diffrn_reflns_limit_h_max     16
_diffrn_reflns_limit_k_min     -10
_diffrn_reflns_limit_k_max     9
_diffrn_reflns_limit_l_min     -30
_diffrn_reflns_limit_l_max     31
_refine_special_details     ?
_reflns_number_total     5918
_reflns_number_gt     4622
_reflns_threshold_expression     I>2\s(I)
_refine_ls_structure_factor_coef     Fsqd
_refine_ls_matrix_type     full
_refine_ls_R_factor_all     0.0624
_refine_ls_R_factor_gt     0.0439
_refine_ls_wR_factor_gt     0.1001
_refine_ls_wR_factor_ref     0.1093
_refine_ls_goodness_of_fit_ref     1.080
_refine_ls_restrained_S_all     1.080
_refine_ls_number_reflns     5918
_refine_ls_number_parameters     237
_refine_ls_number_restraints     0
_refine_ls_hydrogen_treatment     constr
_refine_ls_weighting_scheme     calc
_refine_ls_weighting_details
;
 w=1/[\s^2^(Fo^2^)+(0.0450P)^2^+0.4973P]
 where P=(Fo^2^+2Fc^2^)/3
;
_atom_sites_solution_hydrogens     geom
_atom_sites_solution_primary     direct
_atom_sites_solution_secondary     ?
_refine_ls_shift/su_max     0.001
_refine_ls_shift/su_mean     0.000
_refine_diff_density_max     0.440
_refine_diff_density_min     -0.261
_refine_ls_extinction_method     none
_refine_ls_extinction_coef     .
loop_
    _atom_type_symbol
    _atom_type_description
    _atom_type_scat_dispersion_real
    _atom_type_scat_dispersion_imag
    _atom_type_scat_source
    'C' 'C' 0.0033 0.0016
                         'International Tables Vol C Tables 4.2.6.8 and 6.1.1.4'
    'H' 'H' 0.0000 0.0000
                         'International Tables Vol C Tables 4.2.6.8 and 6.1.1.4'
    'N' 'N' 0.0061 0.0033
                         'International Tables Vol C Tables 4.2.6.8 and 6.1.1.4'
    'O' 'O' 0.0106 0.0060
                         'International Tables Vol C Tables 4.2.6.8 and 6.1.1.4'
    'S' 'S' 0.1246 0.1234
                         'International Tables Vol C Tables 4.2.6.8 and 6.1.1.4'
_computing_data_collection     'CrysAlis PRO (Agilent, 2012)'
_computing_cell_refinement     'CrysAlis PRO (Agilent, 2012)'
_computing_data_reduction     'CrysAlis RED (Agilent, 2012)'
_computing_structure_solution     'SUPERFLIP (Palatinus & Chapuis, 2007)'
_computing_structure_refinement     'SHELXL2013 (Sheldrick, 2008)'
_computing_molecular_graphics     'OLEX2 (Dolomanov <i>et al.</i>, 2009)'
_computing_publication_material     'OLEX2 (Dolomanov <i>et al.</i>, 2009)'
loop_
    _atom_site_type_symbol
    _atom_site_label
    _atom_site_fract_x
    _atom_site_fract_y
    _atom_site_fract_z
    _atom_site_U_iso_or_equiv
    _atom_site_adp_type
    _atom_site_calc_flag
    _atom_site_occupancy
    _atom_site_disorder_assembly
    _atom_site_disorder_group
    S S1A 0.38148(3) 0.72688(5) 0.50197(2) 0.02464(9) Uani d 1 . .
    O O1A 0.45185(9) 0.64286(18) 0.62295(5) 0.0349(3) Uani d 1 . .
    N N1A 0.58652(10) 0.79642(18) 0.45587(5) 0.0242(2) Uani d 1 . .
    N N2A 0.60552(10) 0.72112(17) 0.56435(5) 0.0232(2) Uani d 1 . .
    H H2A 0.6815 0.7393 0.5650 0.028 Uiso calc 1 . .
    C C1A 0.53676(11) 0.75086(19) 0.50776(6) 0.0208(3) Uani d 1 . .
    C C2A 0.49856(11) 0.8192(2) 0.40579(6) 0.0228(3) Uani d 1 . .
    C C3A 0.51887(13) 0.8704(2) 0.34317(7) 0.0301(3) Uani d 1 . .
    H H3A 0.5961 0.8949 0.3320 0.036 Uiso calc 1 . .
    C C4A 0.42227(14) 0.8841(2) 0.29819(7) 0.0315(3) Uani d 1 . .
    H H4A 0.4349 0.9165 0.2563 0.038 Uiso calc 1 . .
    C C5A 0.30593(13) 0.8500(2) 0.31478(7) 0.0303(3) Uani d 1 . .
    H H5A 0.2423 0.8596 0.2837 0.036 Uiso calc 1 . .
    C C6A 0.28360(13) 0.8024(2) 0.37647(7) 0.0284(3) Uani d 1 . .
    H H6A 0.2059 0.7813 0.3876 0.034 Uiso calc 1 . .
    C C7A 0.38110(12) 0.7869(2) 0.42159(6) 0.0225(3) Uani d 1 . .
    C C8A 0.55898(12) 0.6640(2) 0.61966(6) 0.0241(3) Uani d 1 . .
    C C9A 0.64887(14) 0.6310(2) 0.67511(7) 0.0312(3) Uani d 1 . .
    H H9AA 0.7267 0.6141 0.6597 0.047 Uiso calc 1 . .
    H H9AB 0.6268 0.5247 0.6977 0.047 Uiso calc 1 . .
    H H9AC 0.6508 0.7329 0.7035 0.047 Uiso calc 1 . .
    S S1B 1.06929(3) 0.76516(5) 0.50481(2) 0.02415(9) Uani d 1 . .
    O O1B 0.99661(9) 0.63954(18) 0.38920(5) 0.0338(3) Uani d 1 . .
    N N1B 0.86730(10) 0.77933(17) 0.55907(5) 0.0230(2) Uani d 1 . .
    N N2B 0.84393(10) 0.70106(17) 0.45051(5) 0.0232(2) Uani d 1 . .
    H H2B 0.7673 0.7064 0.4517 0.028 Uiso calc 1 . .
    C C1B 0.91433(11) 0.74614(19) 0.50500(6) 0.0200(2) Uani d 1 . .
    C C2B 0.95787(11) 0.8261(2) 0.60567(6) 0.0210(3) Uani d 1 . .
    C C3B 0.94173(13) 0.8677(2) 0.66959(7) 0.0288(3) Uani d 1 . .
    H H3B 0.8654 0.8664 0.6844 0.035 Uiso calc 1 . .
    C C4B 1.04033(14) 0.9107(2) 0.71058(7) 0.0316(3) Uani d 1 . .
    H H4B 1.0302 0.9376 0.7533 0.038 Uiso calc 1 . .
    C C5B 1.15469(13) 0.9140(2) 0.68865(7) 0.0303(3) Uani d 1 . .
    H H5B 1.2198 0.9446 0.7169 0.036 Uiso calc 1 . .
    C C6B 1.17329(12) 0.8727(2) 0.62580(7) 0.0273(3) Uani d 1 . .
    H H6B 1.2499 0.8745 0.6114 0.033 Uiso calc 1 . .
    C C7B 1.07368(11) 0.8283(2) 0.58475(6) 0.0219(3) Uani d 1 . .
    C C8B 0.88922(12) 0.6480(2) 0.39429(6) 0.0242(3) Uani d 1 . .
    C C9B 0.79789(13) 0.5998(2) 0.34107(7) 0.0300(3) Uani d 1 . .
    H H9BA 0.7214 0.5827 0.3581 0.045 Uiso calc 1 . .
    H H9BB 0.8214 0.4902 0.3210 0.045 Uiso calc 1 . .
    H H9BC 0.7922 0.6954 0.3100 0.045 Uiso calc 1 . .
loop_
    _atom_site_aniso_label
    _atom_site_aniso_U_11
    _atom_site_aniso_U_22
    _atom_site_aniso_U_33
    _atom_site_aniso_U_12
    _atom_site_aniso_U_13
    _atom_site_aniso_U_23
    S1A 0.01604(15) 0.0370(2) 0.02094(15) -0.00082(13) 0.00206(11) 0.00004(13)
    O1A 0.0235(5) 0.0539(8) 0.0277(5) -0.0055(5) 0.0038(4) 0.0070(5)
    N1A 0.0172(5) 0.0334(7) 0.0218(5) -0.0006(4) 0.0010(4) 0.0034(5)
    N2A 0.0165(5) 0.0327(7) 0.0203(5) -0.0008(4) 0.0007(4) 0.0012(5)
    C1A 0.0166(5) 0.0248(7) 0.0211(6) 0.0002(5) 0.0012(4) -0.0005(5)
    C2A 0.0187(6) 0.0268(7) 0.0226(6) 0.0007(5) 0.0003(5) 0.0013(5)
    C3A 0.0244(7) 0.0408(9) 0.0253(7) 0.0003(6) 0.0038(5) 0.0061(6)
    C4A 0.0329(8) 0.0394(9) 0.0222(6) 0.0038(6) 0.0014(5) 0.0054(6)
    C5A 0.0278(7) 0.0382(9) 0.0239(6) 0.0065(6) -0.0045(5) -0.0010(6)
    C6A 0.0201(6) 0.0391(9) 0.0256(6) 0.0033(6) -0.0010(5) -0.0024(6)
    C7A 0.0192(6) 0.0273(7) 0.0210(6) 0.0017(5) 0.0015(4) -0.0012(5)
    C8A 0.0243(6) 0.0273(7) 0.0206(6) -0.0008(5) 0.0015(5) -0.0001(5)
    C9A 0.0303(7) 0.0387(9) 0.0240(7) 0.0007(6) -0.0016(5) 0.0046(6)
    S1B 0.01533(15) 0.0370(2) 0.02013(15) -0.00067(12) 0.00165(11) -0.00226(13)
    O1B 0.0229(5) 0.0521(8) 0.0269(5) -0.0017(5) 0.0051(4) -0.0072(5)
    N1B 0.0174(5) 0.0326(7) 0.0190(5) 0.0015(4) 0.0010(4) -0.0006(4)
    N2B 0.0154(5) 0.0346(7) 0.0193(5) -0.0008(4) -0.0010(4) -0.0007(5)
    C1B 0.0154(5) 0.0247(7) 0.0199(5) 0.0008(4) 0.0002(4) 0.0008(5)
    C2B 0.0181(6) 0.0251(7) 0.0194(6) 0.0021(5) -0.0005(4) 0.0006(5)
    C3B 0.0244(7) 0.0398(9) 0.0223(6) 0.0002(6) 0.0030(5) -0.0037(6)
    C4B 0.0332(8) 0.0413(9) 0.0200(6) -0.0007(6) -0.0002(5) -0.0040(6)
    C5B 0.0277(7) 0.0366(9) 0.0252(7) -0.0039(6) -0.0065(5) -0.0018(6)
    C6B 0.0194(6) 0.0369(9) 0.0249(6) -0.0025(5) -0.0020(5) -0.0010(6)
    C7B 0.0191(6) 0.0255(7) 0.0209(6) 0.0006(5) 0.0001(4) 0.0006(5)
    C8B 0.0226(6) 0.0297(8) 0.0203(6) -0.0026(5) 0.0010(5) -0.0004(5)
    C9B 0.0310(7) 0.0377(9) 0.0208(6) -0.0051(6) -0.0014(5) -0.0038(6)
_geom_special_details
;
 All esds (except the esd in the dihedral angle between two l.s. planes)
 are estimated using the full covariance matrix.  The cell esds are taken
 into account individually in the estimation of esds in distances, angles
 and torsion angles; correlations between esds in cell parameters are only
 used when they are defined by crystal symmetry.  An approximate (isotropic)
 treatment of cell esds is used for estimating esds involving l.s. planes.
;
loop_
    _geom_bond_atom_site_label_1
    _geom_bond_atom_site_label_2
    _geom_bond_site_symmetry_2
    _geom_bond_distance
    _geom_bond_publ_flag
    S1A C1A . 1.7407(13) ?
    S1A C7A . 1.7390(14) ?
    O1A C8A . 1.2156(17) ?
    N1A C1A . 1.3018(17) ?
    N1A C2A . 1.3913(17) ?
    N2A H2A . 0.8600 ?
    N2A C1A . 1.3791(17) ?
    N2A C8A . 1.3715(17) ?
    C2A C3A . 1.3989(19) ?
    C2A C7A . 1.3997(18) ?
    C3A H3A . 0.9300 ?
    C3A C4A . 1.381(2) ?
    C4A H4A . 0.9300 ?
    C4A C5A . 1.395(2) ?
    C5A H5A . 0.9300 ?
    C5A C6A . 1.379(2) ?
    C6A H6A . 0.9300 ?
    C6A C7A . 1.3910(19) ?
    C8A C9A . 1.4957(19) ?
    C9A H9AA . 0.9600 ?
    C9A H9AB . 0.9600 ?
    C9A H9AC . 0.9600 ?
    S1B C1B . 1.7392(13) ?
    S1B C7B . 1.7333(13) ?
    O1B C8B . 1.2157(16) ?
    N1B C1B . 1.3068(16) ?
    N1B C2B . 1.3945(17) ?
    N2B H2B . 0.8600 ?
    N2B C1B . 1.3757(16) ?
    N2B C8B . 1.3733(17) ?
    C2B C3B . 1.3974(18) ?
    C2B C7B . 1.3988(18) ?
    C3B H3B . 0.9300 ?
    C3B C4B . 1.381(2) ?
    C4B H4B . 0.9300 ?
    C4B C5B . 1.392(2) ?
    C5B H5B . 0.9300 ?
    C5B C6B . 1.381(2) ?
    C6B H6B . 0.9300 ?
    C6B C7B . 1.3928(18) ?
    C8B C9B . 1.4952(19) ?
    C9B H9BA . 0.9600 ?
    C9B H9BB . 0.9600 ?
    C9B H9BC . 0.9600 ?
loop_
    _geom_angle_atom_site_label_1
    _geom_angle_atom_site_label_2
    _geom_angle_atom_site_label_3
    _geom_angle_site_symmetry_1
    _geom_angle_site_symmetry_3
    _geom_angle
    _geom_angle_publ_flag
    C7A S1A C1A . . 88.25(6) ?
    C1A N1A C2A . . 109.66(11) ?
    C1A N2A H2A . . 118.3 ?
    C8A N2A H2A . . 118.3 ?
    C8A N2A C1A . . 123.41(12) ?
    N1A C1A S1A . . 117.17(10) ?
    N1A C1A N2A . . 120.74(12) ?
    N2A C1A S1A . . 122.08(10) ?
    N1A C2A C3A . . 125.57(12) ?
    N1A C2A C7A . . 115.07(12) ?
    C3A C2A C7A . . 119.36(12) ?
    C2A C3A H3A . . 120.6 ?
    C4A C3A C2A . . 118.89(13) ?
    C4A C3A H3A . . 120.6 ?
    C3A C4A H4A . . 119.6 ?
    C3A C4A C5A . . 120.87(13) ?
    C5A C4A H4A . . 119.6 ?
    C4A C5A H5A . . 119.4 ?
    C6A C5A C4A . . 121.23(13) ?
    C6A C5A H5A . . 119.4 ?
    C5A C6A H6A . . 121.1 ?
    C5A C6A C7A . . 117.84(13) ?
    C7A C6A H6A . . 121.1 ?
    C2A C7A S1A . . 109.84(10) ?
    C6A C7A S1A . . 128.36(11) ?
    C6A C7A C2A . . 121.80(12) ?
    O1A C8A N2A . . 121.82(13) ?
    O1A C8A C9A . . 122.81(13) ?
    N2A C8A C9A . . 115.37(12) ?
    C8A C9A H9AA . . 109.5 ?
    C8A C9A H9AB . . 109.5 ?
    C8A C9A H9AC . . 109.5 ?
    H9AA C9A H9AB . . 109.5 ?
    H9AA C9A H9AC . . 109.5 ?
    H9AB C9A H9AC . . 109.5 ?
    C7B S1B C1B . . 88.51(6) ?
    C1B N1B C2B . . 109.42(11) ?
    C1B N2B H2B . . 118.2 ?
    C8B N2B H2B . . 118.2 ?
    C8B N2B C1B . . 123.62(11) ?
    N1B C1B S1B . . 117.01(10) ?
    N1B C1B N2B . . 121.32(12) ?
    N2B C1B S1B . . 121.66(10) ?
    N1B C2B C3B . . 125.69(12) ?
    N1B C2B C7B . . 115.13(11) ?
    C3B C2B C7B . . 119.18(12) ?
    C2B C3B H3B . . 120.4 ?
    C4B C3B C2B . . 119.29(13) ?
    C4B C3B H3B . . 120.4 ?
    C3B C4B H4B . . 119.7 ?
    C3B C4B C5B . . 120.63(13) ?
    C5B C4B H4B . . 119.7 ?
    C4B C5B H5B . . 119.4 ?
    C6B C5B C4B . . 121.29(13) ?
    C6B C5B H5B . . 119.4 ?
    C5B C6B H6B . . 121.1 ?
    C5B C6B C7B . . 117.86(13) ?
    C7B C6B H6B . . 121.1 ?
    C2B C7B S1B . . 109.90(10) ?
    C6B C7B S1B . . 128.35(10) ?
    C6B C7B C2B . . 121.74(12) ?
    O1B C8B N2B . . 121.45(12) ?
    O1B C8B C9B . . 123.07(13) ?
    N2B C8B C9B . . 115.48(12) ?
    C8B C9B H9BA . . 109.5 ?
    C8B C9B H9BB . . 109.5 ?
    C8B C9B H9BC . . 109.5 ?
    H9BA C9B H9BB . . 109.5 ?
    H9BA C9B H9BC . . 109.5 ?
    H9BB C9B H9BC . . 109.5 ?
loop_
    _geom_torsion_atom_site_label_1
    _geom_torsion_atom_site_label_2
    _geom_torsion_atom_site_label_3
    _geom_torsion_atom_site_label_4
    _geom_torsion_site_symmetry_1
    _geom_torsion_site_symmetry_2
    _geom_torsion_site_symmetry_3
    _geom_torsion_site_symmetry_4
    _geom_torsion
    _geom_torsion_publ_flag
    N1A C2A C3A C4A . . . . 178.73(15) ?
    N1A C2A C7A S1A . . . . 0.23(17) ?
    N1A C2A C7A C6A . . . . -179.33(14) ?
    C1A S1A C7A C2A . . . . 0.29(11) ?
    C1A S1A C7A C6A . . . . 179.81(15) ?
    C1A N1A C2A C3A . . . . 179.14(15) ?
    C1A N1A C2A C7A . . . . -0.81(19) ?
    C1A N2A C8A O1A . . . . -3.1(2) ?
    C1A N2A C8A C9A . . . . 177.18(14) ?
    C2A N1A C1A S1A . . . . 1.07(16) ?
    C2A N1A C1A N2A . . . . -179.72(13) ?
    C2A C3A C4A C5A . . . . 0.9(3) ?
    C3A C2A C7A S1A . . . . -179.73(12) ?
    C3A C2A C7A C6A . . . . 0.7(2) ?
    C3A C4A C5A C6A . . . . 0.3(3) ?
    C4A C5A C6A C7A . . . . -0.9(3) ?
    C5A C6A C7A S1A . . . . -179.09(13) ?
    C5A C6A C7A C2A . . . . 0.4(2) ?
    C7A S1A C1A N1A . . . . -0.82(12) ?
    C7A S1A C1A N2A . . . . 179.98(13) ?
    C7A C2A C3A C4A . . . . -1.3(2) ?
    C8A N2A C1A S1A . . . . 2.6(2) ?
    C8A N2A C1A N1A . . . . -176.56(14) ?
    N1B C2B C3B C4B . . . . 179.62(15) ?
    N1B C2B C7B S1B . . . . -1.33(16) ?
    N1B C2B C7B C6B . . . . 179.88(14) ?
    C1B S1B C7B C2B . . . . 1.31(11) ?
    C1B S1B C7B C6B . . . . 180.00(15) ?
    C1B N1B C2B C3B . . . . -178.89(15) ?
    C1B N1B C2B C7B . . . . 0.50(18) ?
    C1B N2B C8B O1B . . . . -0.8(2) ?
    C1B N2B C8B C9B . . . . 178.36(13) ?
    C2B N1B C1B S1B . . . . 0.60(16) ?
    C2B N1B C1B N2B . . . . -178.39(13) ?
    C2B C3B C4B C5B . . . . 0.4(3) ?
    C3B C2B C7B S1B . . . . 178.10(12) ?
    C3B C2B C7B C6B . . . . -0.7(2) ?
    C3B C4B C5B C6B . . . . -0.7(3) ?
    C4B C5B C6B C7B . . . . 0.3(2) ?
    C5B C6B C7B S1B . . . . -178.14(13) ?
    C5B C6B C7B C2B . . . . 0.4(2) ?
    C7B S1B C1B N1B . . . . -1.16(12) ?
    C7B S1B C1B N2B . . . . 177.82(12) ?
    C7B C2B C3B C4B . . . . 0.2(2) ?
    C8B N2B C1B S1B . . . . 7.6(2) ?
    C8B N2B C1B N1B . . . . -173.46(14) ?
loop_
    _geom_hbond_atom_site_label_D
    _geom_hbond_atom_site_label_H
    _geom_hbond_atom_site_label_A
    _geom_hbond_site_symmetry_A
    _geom_hbond_distance_DH
    _geom_hbond_distance_HA
    _geom_hbond_distance_DA
    _geom_hbond_angle_DHA
    N2A H2A N1B . 0.86 2.11 2.9700(16) 176
    N2B H2B N1A . 0.86 2.14 2.9749(16) 165
_shelxl_version_number         .000002012
_iucr_refine_instructions_details
;
TITL YBN-181 in P21/c #14
CELL 0.71073 11.1852 7.4037 20.91894 90 94.4075 90
ZERR 4 0.00041 0.0004 0.00078 0 0.0032 0
LATT 1
SYMM -X,0.5+Y,0.5-Z
SFAC C H N O S
UNIT 72 64 16 8 8
EQIV $1 -1+X,+Y,+Z
EQIV $2 1-X,1-Y,1-Z
L.S. 25
PLAN  10
HTAB N2A N1B
HTAB C6A O1B_$1
HTAB N2B N1A
HTAB C9B O1A_$2
REM reset to P21/c #14
BOND $H
CONF
fmap 2
acta
OMIT -4 1 6
REM <HKL>C:/Documents%20and%20Settings/jjasinsk/Desktop/YBN-181/olex2_YBN-181-
REM jpj/YBN-181.hkl</HKL>
WGHT    0.045000    0.497300
FVAR       3.72155
S1A   5    0.381483    0.726880    0.501969    11.00000    0.01604    0.03704 =
         0.02094    0.00004    0.00206   -0.00082
O1A   4    0.451854    0.642860    0.622951    11.00000    0.02352    0.05388 =
         0.02767    0.00705    0.00380   -0.00555
N1A   3    0.586520    0.796424    0.455872    11.00000    0.01720    0.03343 =
         0.02175    0.00339    0.00095   -0.00060
N2A   3    0.605524    0.721122    0.564355    11.00000    0.01649    0.03270 =
         0.02033    0.00121    0.00065   -0.00081
AFIX  43
H2A   2    0.681543    0.739340    0.565003    11.00000   -1.20000
AFIX   0
C1A   1    0.536756    0.750863    0.507759    11.00000    0.01665    0.02477 =
         0.02108   -0.00047    0.00119    0.00021
C2A   1    0.498557    0.819247    0.405790    11.00000    0.01872    0.02679 =
         0.02260    0.00132    0.00034    0.00066
C3A   1    0.518870    0.870442    0.343170    11.00000    0.02440    0.04081 =
         0.02526    0.00607    0.00379    0.00027
AFIX  43
H3A   2    0.596134    0.894850    0.332021    11.00000   -1.20000
AFIX   0
C4A   1    0.422269    0.884126    0.298191    11.00000    0.03290    0.03936 =
         0.02220    0.00544    0.00144    0.00384
AFIX  43
H4A   2    0.434918    0.916497    0.256287    11.00000   -1.20000
AFIX   0
C5A   1    0.305930    0.850025    0.314783    11.00000    0.02777    0.03819 =
         0.02390   -0.00099   -0.00455    0.00651
AFIX  43
H5A   2    0.242259    0.859589    0.283656    11.00000   -1.20000
AFIX   0
C6A   1    0.283601    0.802406    0.376475    11.00000    0.02014    0.03910 =
         0.02560   -0.00236   -0.00096    0.00331
AFIX  43
H6A   2    0.205877    0.781316    0.387559    11.00000   -1.20000
AFIX   0
C7A   1    0.381103    0.786943    0.421585    11.00000    0.01918    0.02727 =
         0.02099   -0.00117    0.00154    0.00168
C8A   1    0.558977    0.664001    0.619659    11.00000    0.02429    0.02731 =
         0.02062   -0.00006    0.00150   -0.00081
C9A   1    0.648871    0.630969    0.675109    11.00000    0.03033    0.03868 =
         0.02400    0.00463   -0.00163    0.00069
AFIX 137
H9AA  2    0.726722    0.614077    0.659660    11.00000   -1.50000
H9AB  2    0.626811    0.524715    0.697730    11.00000   -1.50000
H9AC  2    0.650778    0.732913    0.703528    11.00000   -1.50000
AFIX   0
S1B   5    1.069286    0.765162    0.504813    11.00000    0.01533    0.03704 =
         0.02013   -0.00226    0.00165   -0.00067
O1B   4    0.996615    0.639542    0.389199    11.00000    0.02286    0.05215 =
         0.02688   -0.00723    0.00511   -0.00169
N1B   3    0.867301    0.779330    0.559065    11.00000    0.01737    0.03262 =
         0.01901   -0.00058    0.00101    0.00153
N2B   3    0.843927    0.701062    0.450512    11.00000    0.01542    0.03458 =
         0.01930   -0.00074   -0.00096   -0.00078
AFIX  43
H2B   2    0.767330    0.706405    0.451731    11.00000   -1.20000
AFIX   0
C1B   1    0.914334    0.746143    0.504997    11.00000    0.01537    0.02470 =
         0.01986    0.00084    0.00024    0.00077
C2B   1    0.957873    0.826054    0.605668    11.00000    0.01810    0.02509 =
         0.01943    0.00064   -0.00049    0.00209
C3B   1    0.941733    0.867658    0.669590    11.00000    0.02444    0.03983 =
         0.02232   -0.00366    0.00298    0.00023
AFIX  43
H3B   2    0.865418    0.866405    0.684371    11.00000   -1.20000
AFIX   0
C4B   1    1.040328    0.910659    0.710585    11.00000    0.03323    0.04126 =
         0.02004   -0.00398   -0.00016   -0.00072
AFIX  43
H4B   2    1.030215    0.937643    0.753253    11.00000   -1.20000
AFIX   0
C5B   1    1.154692    0.913996    0.688647    11.00000    0.02770    0.03660 =
         0.02521   -0.00178   -0.00654   -0.00391
AFIX  43
H5B   2    1.219847    0.944640    0.716865    11.00000   -1.20000
AFIX   0
C6B   1    1.173290    0.872692    0.625799    11.00000    0.01944    0.03691 =
         0.02485   -0.00105   -0.00197   -0.00250
AFIX  43
H6B   2    1.249863    0.874488    0.611350    11.00000   -1.20000
AFIX   0
C7B   1    1.073677    0.828259    0.584753    11.00000    0.01907    0.02554 =
         0.02089    0.00061    0.00006    0.00058
C8B   1    0.889216    0.648001    0.394287    11.00000    0.02264    0.02968 =
         0.02026   -0.00040    0.00104   -0.00257
C9B   1    0.797891    0.599753    0.341068    11.00000    0.03102    0.03772 =
         0.02082   -0.00378   -0.00136   -0.00514
AFIX 137
H9BA  2    0.721368    0.582697    0.358057    11.00000   -1.50000
H9BB  2    0.821434    0.490152    0.320969    11.00000   -1.50000
H9BC  2    0.792235    0.695432    0.310010    11.00000   -1.50000
AFIX   0
HKLF 4
REM  YBN-181 in P21/c #14
REM R1 =  0.0439 for    4622 Fo > 4sig(Fo)  and  0.0624 for all    5918 data
REM    237 parameters refined using      0 restraints
END
WGHT      0.0450      0.4973
REM Highest difference peak  0.440,  deepest hole -0.261,  1-sigma level  0.059
Q1    1   0.4421  0.7916  0.4118  11.00000  0.05    0.44
Q2    1   0.8371  0.6322  0.3685  11.00000  0.05    0.36
Q3    1   0.5646  0.7814  0.4817  11.00000  0.05    0.35
Q4    1   0.5778  0.7063  0.5884  11.00000  0.05    0.34
Q5    1   1.0892  0.9210  0.6938  11.00000  0.05    0.34
Q6    1   0.9370  0.8646  0.6334  11.00000  0.05    0.34
Q7    1   0.3327  0.7992  0.3995  11.00000  0.05    0.34
Q8    1   1.0151  0.7955  0.6029  11.00000  0.05    0.33
Q9    1   0.8861  0.7856  0.5339  11.00000  0.05    0.33
Q10   1   0.4688  0.8830  0.3210  11.00000  0.05    0.33
REM The information below was added by Olex2.
REM
REM R1 = 0.0439 for 4622 Fo > 4sig(Fo) and 0.0624 for all 21803 data
REM n/a parameters refined using n/a restraints
REM Highest difference peak 0.44, deepest hole -0.26
REM Mean Shift 0, Max Shift 0.
REM +++ Tabular Listing of Refinement Information +++
REM R1_all = 0.0624
REM R1_gt = 0.0439
REM wR_ref = 0.1093
REM GOOF = 1.080
REM Shift_max = 0
REM Shift_mean = 0
REM Reflections_all = 21803
REM Reflections_gt = 4622
REM Parameters = n/a
REM Hole = 0.44
REM Peak = -0.26
REM Flack = n/a
;
