# Supplementary material for: N-(1,3-Benzo­thia­zol-2-yl)acetamide
Source: Acta Crystallogr Sect E Struct Rep Online. 2013 Oct 9;69(Pt 11):o1622. doi: 10.1107/S160053681302730X (PMC3884296; doi:10.1107/S160053681302730X)
Supplement: Supplementary file 2 [file e-69-o1622-Isup2.hkl]

#
# h,k,l, Fc-squared, Fo-squared, sigma(Fo-squared), status flag
#
data_I
_shelx_refln_list_code          4
_shelx_F_calc_maximum      278.52
_exptl_crystal_F_000       800.00
_reflns_d_resolution_high  0.6565

loop_
 _space_group_symop_operation_xyz
 'x, y, z'
 '-x, y+1/2, -z+1/2'
 '-x, -y, -z'
 'x, -y-1/2, z-1/2'

_cell_length_a    11.1852
_cell_length_b     7.4037
_cell_length_c    20.9189
_cell_angle_alpha  90.000
_cell_angle_beta   94.408
_cell_angle_gamma  90.000

_shelx_F_squared_multiplier     1.000

loop_
 _refln_index_h
 _refln_index_k
 _refln_index_l
 _refln_F_squared_calc
 _refln_F_squared_meas
 _refln_F_squared_sigma
 _refln_observed_status
   2   0   0      26932.95      26391.37       420.83 o
   3   0   0          0.31          2.02         1.41 o
   4   0   0       5818.28       5927.26        47.90 o
   5   0   0        802.33        854.38        21.13 o
   6   0   0       1189.19       1130.59        43.54 o
   7   0   0        390.07        288.70        13.96 o
   8   0   0        147.11        125.28         8.78 o
   9   0   0       3767.34       3808.75        62.33 o
  10   0   0          0.08          0.15         4.42 o
  11   0   0         67.72         77.50         9.10 o
  12   0   0         72.75         73.62         8.93 o
  13   0   0       1569.37       1492.08        47.20 o
  14   0   0        164.39        218.49        17.91 o
  15   0   0        143.93        140.82        20.67 o
  16   0   0        251.27        284.42        20.22 o
   1   1   0        208.37        196.37         4.67 o
   2   1   0       2387.10       2516.49        28.83 o
   3   1   0         36.22         40.95         1.31 o
   4   1   0       3384.07       3568.17        21.74 o
   5   1   0        334.95        324.23         9.93 o
   6   1   0       2399.10       2390.35        18.07 o
   7   1   0        176.42        160.93         5.67 o
   8   1   0         37.85         22.75         1.92 o
   9   1   0        476.78        458.99         8.76 o
  10   1   0       3245.35       3387.69        40.76 o
  11   1   0         21.22         26.24         3.44 o
  12   1   0        335.55        363.13        13.41 o
  13   1   0        425.73        446.54        21.62 o
  14   1   0        494.08        568.57        25.62 o
  15   1   0        215.69        214.37        16.80 o
  16   1   0        148.31        160.54        15.45 o
   0   2   0      77572.03      72202.42       187.06 o
   1   2   0        660.41        739.03         7.30 o
   2   2   0       5855.24       6096.85        41.57 o
   3   2   0        542.76        521.43         9.11 o
   4   2   0       5778.90       5798.43        93.02 o
   5   2   0         17.78         16.79         1.53 o
   6   2   0       2722.46       2805.27        14.33 o
   7   2   0        915.02        813.23         7.82 o
   8   2   0         43.07         41.11         2.56 o
   9   2   0       2530.71       2374.89        24.76 o
  10   2   0         57.05         59.11         3.81 o
  11   2   0         51.31         58.36         5.60 o
  12   2   0         62.64         72.17         7.96 o
  13   2   0       1459.85       1468.33        38.33 o
  14   2   0         66.69         65.85        10.09 o
  15   2   0        204.22        228.76        17.35 o
  16   2   0        179.82        217.01        18.04 o
   1   3   0          2.52          0.39         1.69 o
   2   3   0        625.04        656.60         9.38 o
   3   3   0          7.85          0.64         0.90 o
   4   3   0       3620.13       3516.50        22.55 o
   5   3   0         33.29         18.68         3.22 o
   6   3   0       3482.58       3638.23        28.15 o
   7   3   0        728.44        689.95        11.09 o
   8   3   0        468.29        462.63         8.36 o
   9   3   0         70.13         64.54         5.08 o
  10   3   0       1694.66       1732.61        23.53 o
  11   3   0         95.76         92.24         7.19 o
  12   3   0        107.87        132.96         8.74 o
  13   3   0        434.25        447.36        17.63 o
  14   3   0          0.15         -1.24         6.66 o
  15   3   0         85.45         95.14        12.17 o
  16   3   0         63.09         95.43        18.34 o
   0   4   0         43.26         17.87         9.85 o
   1   4   0         44.85         45.72         7.04 o
   2   4   0          9.86          6.20         3.24 o
   3   4   0        353.33        356.81         7.59 o
   4   4   0       3271.61       3104.54        40.41 o
   5   4   0          0.60          0.97         1.84 o
   6   4   0       1840.76       1994.61        22.20 o
   7   4   0       1009.39        963.59        15.51 o
   8   4   0        234.25        236.77         7.84 o
   9   4   0       1286.69       1203.08        20.39 o
  10   4   0         29.24         25.26         4.79 o
  11   4   0         12.84          9.09         3.82 o
  12   4   0         56.13         61.39         6.96 o
  13   4   0        898.91        884.22        25.39 o
  14   4   0          2.86          4.16         5.73 o
  15   4   0        219.25        219.71        17.83 o
   1   5   0        105.18         88.45         6.05 o
   2   5   0         28.45         24.15         3.67 o
   3   5   0       1003.12        949.32        27.05 o
   4   5   0        780.42        729.24        14.94 o
   5   5   0         16.69         10.90         3.93 o
   6   5   0       1621.85       1617.21        30.08 o
   7   5   0        106.86         98.46         6.22 o
   8   5   0          4.34          2.44         3.03 o
   9   5   0        108.02         95.53         8.10 o
  10   5   0        160.64        186.66         9.33 o
  11   5   0          1.27          0.02         4.22 o
  12   5   0         41.83         41.01         6.40 o
  13   5   0        156.46        153.62        11.78 o
  14   5   0          4.97          5.32         5.06 o
   0   6   0        377.96        355.90        27.38 o
   1   6   0         70.93         78.84         9.65 o
   2   6   0          0.04         -5.41         6.89 o
   3   6   0         13.00          8.18         3.93 o
   4   6   0        642.67        629.20        24.63 o
   5   6   0        123.71        115.84         9.04 o
   6   6   0        222.07        206.41        11.48 o
   7   6   0        391.18        390.55        13.38 o
   8   6   0          0.63          0.73         3.40 o
   9   6   0        263.53        262.77        14.16 o
  10   6   0          4.80          9.33         4.65 o
  11   6   0         34.62         37.56         5.91 o
  12   6   0         10.96         13.68         5.77 o
  13   6   0        312.40        312.64        20.35 o
   1   7   0         38.03         39.01        10.50 o
   2   7   0          1.35         -1.21         3.60 o
   3   7   0        381.80        427.49        15.39 o
   4   7   0          1.19         -6.49         6.49 o
   5   7   0          0.97         -7.25         7.25 o
   6   7   0        231.73        220.21        22.86 o
   7   7   0          0.04         -2.93         4.10 o
   8   7   0        274.16        263.86        14.95 o
   9   7   0          2.34          7.15         5.30 o
  10   7   0          0.77          6.03        10.78 o
  11   7   0         91.93         95.22        10.07 o
  12   7   0          8.35          2.79         5.69 o
   0   8   0        424.23        418.38        33.71 o
   1   8   0          6.05         12.51        12.56 o
   2   8   0         83.14         73.13        11.26 o
   3   8   0         10.29         11.10         7.27 o
   4   8   0         49.17         29.17         8.03 o
   5   8   0          3.06         -2.78         6.85 o
   6   8   0         35.66         18.05         7.26 o
   7   8   0        158.80        165.09        12.48 o
   8   8   0         24.96         30.89         8.88 o
   9   8   0         11.78         15.39         8.13 o
  10   8   0          0.30          6.40         9.35 o
  11   8   0        116.22        107.17        18.37 o
   1   9   0          1.33         12.38         8.58 o
   2   9   0          0.59         11.11         8.32 o
   3   9   0          1.69         -6.33        14.39 o
   4   9   0         19.87          3.47        14.32 o
   5   9   0          4.09         -9.02         9.02 o
   6   9   0         44.13         34.00        16.06 o
   7   9   0          0.18         -4.98         7.46 o
   8   9   0         39.58         45.75        11.37 o
   9   9   0         46.98         32.10        14.75 o
  10   9   0          1.45         23.77        15.89 o
   0  10   0         27.95         55.59        16.70 o
   1  10   0         17.04         32.03        20.42 o
   2  10   0         73.13         47.04        37.33 o
   3  10   0          5.58          6.20        11.28 o
   4  10   0          1.28         -8.26        21.29 o
   5  10   0        100.13        100.24        18.01 o
   6  10   0         22.35          0.94         8.51 o
 -16   1   1          5.31          3.55         7.13 o
 -15   1   1         10.19          9.96        10.74 o
 -14   1   1         19.68         28.62         5.92 o
 -13   1   1          6.19         29.50         8.01 o
 -12   1   1         20.33         30.12         5.93 o
 -11   1   1        449.33        426.01        11.56 o
 -10   1   1        120.17        110.83         6.54 o
  -9   1   1         83.85         78.86         4.04 o
  -8   1   1         96.82        100.02         3.76 o
  -7   1   1         46.29         69.89         2.91 o
  -6   1   1         30.90         40.02         3.58 o
  -5   1   1       1786.53       1958.19        22.39 o
  -4   1   1         35.87         45.46         1.91 o
  -3   1   1          7.29         10.65         1.16 o
  -2   1   1        178.50        198.28         2.78 o
  -1   1   1         26.69         33.17         2.72 o
   1   1   1        614.72        590.26         9.47 o
   2   1   1          2.35          2.45         1.65 o
   3   1   1        156.66        493.67        70.08 o
   4   1   1          5.22          3.43         0.95 o
   5   1   1          7.63          8.76         1.07 o
   6   1   1        281.57        295.52         6.62 o
   7   1   1        240.73        210.68         5.36 o
   8   1   1        232.70        241.28         5.95 o
   9   1   1       1377.88       1383.83        18.99 o
  10   1   1         22.63         34.07         4.56 o
  11   1   1         40.56         39.27         3.79 o
  12   1   1         61.41         58.12         6.52 o
  13   1   1        118.60        115.48        10.02 o
  14   1   1          2.92          5.46         6.04 o
  15   1   1         33.26         38.63         8.50 o
  16   1   1          2.00          5.05         5.36 o
 -16   2   1          0.64          3.51        21.92 o
 -15   2   1          5.75          5.84         4.89 o
 -14   2   1         97.76        108.13        16.41 o
 -13   2   1          0.05         15.26         8.05 o
 -12   2   1         21.37         22.96         6.45 o
 -11   2   1         72.77         67.72         5.78 o
 -10   2   1          2.51          1.68         2.16 o
  -9   2   1         23.87         31.57         4.30 o
  -8   2   1          0.26         14.10         2.31 o
  -7   2   1         82.09         65.10         3.31 o
  -6   2   1        211.39        247.26         5.51 o
  -5   2   1       1648.31       1826.55        13.32 o
  -4   2   1        133.36        133.61         5.28 o
  -3   2   1         58.63         58.69         1.97 o
  -2   2   1       1868.06       1788.85         9.18 o
  -1   2   1      13684.43      14403.45        30.54 o
   0   2   1         30.68         24.81         2.74 o
   1   2   1      56923.46      57696.44       301.52 o
   2   2   1       1130.15       1136.11        11.02 o
   3   2   1        274.13        253.24         5.52 o
   4   2   1         89.52         74.80         4.70 o
   5   2   1         61.47         45.65         2.33 o
   6   2   1        180.13        190.39         4.17 o
   7   2   1         26.63         23.56         2.12 o
   8   2   1          3.44          6.89         1.72 o
   9   2   1        692.96        701.25        12.60 o
  10   2   1        121.01        123.35         4.70 o
  11   2   1        164.97        156.64         8.66 o
  12   2   1         26.88         35.07         6.27 o
  13   2   1          8.23         11.48         5.69 o
  14   2   1          3.51          6.42        10.92 o
  15   2   1        106.29        123.78        13.26 o
  16   2   1          0.22          1.21         6.62 o
 -16   3   1          4.19         -1.63         9.36 o
 -15   3   1         57.72         81.99        11.57 o
 -14   3   1         80.60         83.35        10.71 o
 -13   3   1          8.72         15.47         5.26 o
 -12   3   1        111.21        104.00         8.64 o
 -11   3   1        776.30        718.62        18.21 o
 -10   3   1         53.13         65.66         7.03 o
  -9   3   1        649.10        556.14        15.66 o
  -8   3   1        993.92        972.07        18.86 o
  -7   3   1        533.12        623.15        14.35 o
  -6   3   1          7.91          1.87         3.04 o
  -5   3   1       2226.06       2228.75        27.90 o
  -4   3   1          6.66         10.12         1.80 o
  -3   3   1         14.90         12.44         1.37 o
  -2   3   1         12.83         10.17         2.15 o
  -1   3   1         15.14         16.17         2.17 o
   0   3   1        225.57        294.77         8.96 o
   1   3   1       1913.71       1923.41        16.58 o
   2   3   1        308.14        312.30         6.50 o
   3   3   1          0.02          2.49         1.29 o
   4   3   1        990.71       1098.94        18.09 o
   5   3   1        480.28        511.92        10.88 o
   6   3   1        403.50        416.15         7.43 o
   7   3   1        332.43        323.91         7.46 o
   8   3   1        133.30        132.29         4.99 o
   9   3   1        675.11        684.52        14.37 o
  10   3   1         79.35         63.62         7.71 o
  11   3   1         71.99         70.25         7.74 o
  12   3   1         45.85         46.25         5.89 o
  13   3   1        340.61        335.59        16.75 o
  14   3   1        131.79        157.95        14.88 o
  15   3   1          2.64          5.77         5.63 o
  16   3   1          0.47          0.96         8.15 o
 -15   4   1         13.01         16.74         6.97 o
 -14   4   1         37.19         38.26         6.85 o
 -13   4   1          1.07         22.41         6.31 o
 -12   4   1         43.64         43.16         6.55 o
 -11   4   1        179.46        181.65        10.89 o
 -10   4   1         76.78         75.67         6.06 o
  -9   4   1        355.42        347.41        15.97 o
  -8   4   1        103.83         93.58         5.14 o
  -7   4   1         80.89         78.74         4.94 o
  -6   4   1         39.21         38.29         3.91 o
  -5   4   1         82.16         65.66         5.70 o
  -4   4   1        721.94        706.66        10.95 o
  -3   4   1         24.40         25.63         2.00 o
  -2   4   1        204.26        174.17         6.31 o
  -1   4   1        422.70        473.13        12.24 o
   0   4   1        833.09        865.80        62.96 o
   1   4   1       1573.36       1761.58        21.01 o
   2   4   1        734.44        697.74        12.36 o
   3   4   1          0.28          4.10         2.46 o
   4   4   1        126.19        140.32         8.02 o
   5   4   1         30.91         25.85         4.98 o
   6   4   1        211.60        194.19        10.37 o
   7   4   1          0.03          5.76         5.01 o
   8   4   1         31.13         21.33         3.82 o
   9   4   1         38.19         43.53         6.28 o
  10   4   1        306.24        286.53        10.52 o
  11   4   1        168.24        169.65         9.81 o
  12   4   1          0.36          2.12         4.19 o
  13   4   1          0.25         22.60         6.49 o
  14   4   1          8.60          3.94         4.30 o
  15   4   1        108.72        117.81        13.22 o
 -14   5   1        137.63        141.14        16.52 o
 -13   5   1        120.80        119.53        10.82 o
 -12   5   1         25.40         22.79         5.39 o
 -11   5   1         55.80         44.26         6.51 o
 -10   5   1         72.11         73.62         7.24 o
  -9   5   1        113.31        109.51        11.97 o
  -8   5   1        540.07        537.17        13.89 o
  -7   5   1        254.59        263.95         9.47 o
  -6   5   1         79.46         72.66         8.72 o
  -5   5   1        112.75         91.44         9.62 o
  -4   5   1        104.00         86.68         6.07 o
  -3   5   1        104.21         98.50         6.88 o
  -2   5   1          0.63         -5.17         5.17 o
  -1   5   1         61.00         52.39         8.03 o
   0   5   1        112.43        131.92        10.89 o
   1   5   1        790.41        782.97        20.41 o
   2   5   1        653.15        700.22        24.45 o
   3   5   1          2.11          4.67         2.96 o
   4   5   1        790.16        741.25        23.32 o
   5   5   1       1231.07       1217.86        22.37 o
   6   5   1        170.75        188.03         8.35 o
   7   5   1          0.28          1.06         3.15 o
   8   5   1          5.62          2.78         3.62 o
   9   5   1        494.01        478.30        16.04 o
  10   5   1         17.88         15.36         4.30 o
  11   5   1          7.89         10.30         4.16 o
  12   5   1          5.52          7.72         5.76 o
  13   5   1        103.23        103.03        10.32 o
  14   5   1        272.49        284.30        15.93 o
 -13   6   1          5.33          0.06         6.12 o
 -12   6   1         77.83         56.66         9.70 o
 -11   6   1         72.57         83.42         8.88 o
 -10   6   1         16.83         15.30         6.95 o
  -9   6   1        174.35        164.58        11.22 o
  -8   6   1          6.66          5.33         3.84 o
  -7   6   1         97.64         89.67         6.75 o
  -6   6   1         46.35         45.93         6.03 o
  -5   6   1        726.77        776.66        34.86 o
  -4   6   1        216.43        251.46        19.75 o
  -3   6   1         11.71          5.63         6.52 o
  -2   6   1        149.41        139.02         8.49 o
  -1   6   1         88.05         73.88        10.52 o
   0   6   1         11.99          1.18         8.91 o
   1   6   1        382.85        420.13        28.43 o
   2   6   1        284.39        293.77        20.43 o
   3   6   1         22.33         14.43         5.27 o
   4   6   1        141.90        122.13         9.93 o
   5   6   1        111.03         95.34         8.16 o
   6   6   1          6.44          7.46         4.19 o
   7   6   1        162.89        160.74         8.54 o
   8   6   1         60.40         60.50         5.79 o
   9   6   1         16.38         20.36         5.87 o
  10   6   1        422.18        406.65        14.33 o
  11   6   1        204.40        223.16        11.97 o
  12   6   1         62.20         62.13         8.53 o
  13   6   1          6.02         13.08         6.68 o
 -12   7   1          0.03         -1.06         5.58 o
 -11   7   1          0.28         17.83         7.97 o
 -10   7   1          1.58          6.66         6.37 o
  -9   7   1        111.98        101.94        12.64 o
  -8   7   1         10.90         15.31         5.71 o
  -7   7   1         52.70         41.28         5.43 o
  -6   7   1         58.30         44.25         7.56 o
  -5   7   1         47.68         39.12         7.55 o
  -4   7   1        165.90        175.42        16.77 o
  -3   7   1         20.16         24.55         6.92 o
  -2   7   1        211.85        206.97        14.83 o
  -1   7   1        204.41        220.15        17.98 o
   0   7   1         42.10         43.16         4.60 o
   1   7   1        191.29        210.98        19.82 o
   2   7   1         60.84         51.82        16.87 o
   3   7   1         99.01        107.69        16.53 o
   4   7   1          1.72         -8.53         8.53 o
   5   7   1        432.62        456.01        22.83 o
   6   7   1         50.67         49.79         8.87 o
   7   7   1         28.13         24.65         5.09 o
   8   7   1        158.71        158.87        12.32 o
   9   7   1        282.23        298.40        16.25 o
  10   7   1        148.25        122.34        11.21 o
  11   7   1          0.25         -4.29        10.29 o
  12   7   1         42.17         54.29         9.59 o
 -11   8   1         43.65         99.51        18.53 o
 -10   8   1          0.79         13.96         7.30 o
  -9   8   1         36.86         37.60        11.24 o
  -8   8   1         25.31         24.02        11.97 o
  -7   8   1         62.15         56.10         7.93 o
  -6   8   1          7.77         -2.90        10.57 o
  -5   8   1        160.55        153.67        15.31 o
  -4   8   1         13.99         12.73         9.10 o
  -3   8   1         20.25         12.33         7.26 o
  -2   8   1        242.92        229.50        17.70 o
  -1   8   1          0.07         17.95        15.12 o
   0   8   1         16.91         12.02        16.95 o
   1   8   1         10.92        -17.97        17.97 o
   2   8   1         69.04         66.25        10.23 o
   3   8   1         98.91         54.29        11.11 o
   4   8   1         97.85         84.87        11.32 o
   5   8   1         69.90         74.53        11.66 o
   6   8   1        155.57        128.86        13.67 o
   7   8   1        158.38        159.50        12.22 o
   8   8   1         18.42         14.35         8.07 o
   9   8   1          3.62         22.93         8.27 o
  10   8   1         89.93         77.38        21.74 o
  11   8   1         86.69         87.16        17.31 o
 -10   9   1         44.40          5.40        11.97 o
  -9   9   1         84.53        112.88        23.00 o
  -8   9   1         42.70         49.99        10.97 o
  -7   9   1         66.80         66.08        11.90 o
  -6   9   1          8.58         12.83        18.05 o
  -5   9   1         89.05         99.43        13.56 o
  -4   9   1         40.66         47.15        10.89 o
  -3   9   1         76.53         75.49        12.60 o
  -2   9   1          5.74         16.40         9.08 o
  -1   9   1         49.82         61.71        11.36 o
   0   9   1          2.69          2.23         7.05 o
   1   9   1         74.97         94.17        13.72 o
   2   9   1          3.39         -3.02        22.59 o
   3   9   1         25.72         17.94         9.34 o
   4   9   1          4.37         -8.08         8.08 o
   5   9   1         31.23         19.00         7.43 o
   6   9   1         18.04          4.10        10.76 o
   7   9   1         11.05          5.92         7.84 o
   8   9   1        111.32        120.50        17.86 o
   9   9   1         20.88         10.24        12.47 o
  -6  10   1          7.17        -10.08        10.08 o
  -5  10   1         38.64         56.73        12.94 o
  -4  10   1         10.75          5.21        11.68 o
  -3  10   1          9.38         13.02         9.83 o
  -2  10   1         53.40         65.39        16.85 o
  -1  10   1          4.03         20.78         9.71 o
   0  10   1         16.04          4.40        26.14 o
   1  10   1          0.05         -8.67        14.73 o
   2  10   1         17.53         22.56         9.76 o
   3  10   1         17.88         11.29        10.70 o
   4  10   1         71.69         56.42        11.65 o
   5  10   1          4.75         22.32         9.54 o
   6  10   1         23.52          9.08         9.11 o
 -16   0   2        207.85        212.91        26.27 o
 -15   0   2        630.05        679.31        43.05 o
 -14   0   2         80.39         63.07        13.64 o
 -13   0   2       3832.60       3854.12       150.65 o
 -12   0   2          0.27          4.49         7.29 o
 -11   0   2         47.40         52.96         9.51 o
 -10   0   2          0.86         -1.94         5.82 o
  -9   0   2       2422.23       2175.59        51.41 o
  -8   0   2          0.86         -3.41         3.41 o
  -7   0   2        242.56        217.00        12.06 o
  -6   0   2       5214.90       5535.01        68.48 o
  -5   0   2         53.77         44.52         4.18 o
  -4   0   2      27147.87      28299.83       132.38 o
  -3   0   2          0.22          5.35         1.47 o
  -2   0   2      41087.42      38288.31       105.52 o
   2   0   2        887.19        826.81        17.81 o
   3   0   2         84.57         81.96         2.17 o
   4   0   2        474.88        521.71         5.99 o
   5   0   2          0.01          2.56         1.55 o
   6   0   2       2091.27       2045.06        22.94 o
   7   0   2       3435.06       3382.29        24.96 o
   8   0   2       1414.43       1424.82        16.58 o
   9   0   2       1816.72       1843.40        34.45 o
  10   0   2        388.55        406.41        26.03 o
  11   0   2        423.60        469.51        20.14 o
  12   0   2         14.98          8.88         6.01 o
  13   0   2        688.68        709.00        27.55 o
  14   0   2          0.06         -5.78         6.44 o
  15   0   2        134.99        146.49        14.87 o
  16   0   2        175.15        223.85        27.62 o
 -16   1   2        110.09        145.42        14.79 o
 -15   1   2        390.94        395.48        29.90 o
 -14   1   2        210.80        212.83        12.93 o
 -13   1   2        677.71        647.40        18.39 o
 -12   1   2         71.27         98.73         6.69 o
 -11   1   2          4.02          9.25         4.56 o
 -10   1   2        102.99        147.98        13.16 o
  -9   1   2         21.19         18.23         2.91 o
  -8   1   2        143.07        144.20         5.13 o
  -7   1   2        108.17        109.15         3.77 o
  -6   1   2      10908.71      12102.82        79.08 o
  -5   1   2          1.36          0.69         1.38 o
  -4   1   2      11609.87      12006.10        92.62 o
  -3   1   2        628.62        682.97        11.98 o
  -2   1   2       3975.68       3876.46        17.29 o
  -1   1   2       1618.44       1742.76        29.25 o
   0   1   2         34.11         35.61         3.59 o
   1   1   2        906.53        991.93        10.30 o
   2   1   2         50.84         49.57         2.74 o
   3   1   2        440.76        408.44         8.17 o
   4   1   2        639.95        698.64        10.64 o
   5   1   2         65.55         69.54         2.35 o
   6   1   2       2830.57       2713.80        13.60 o
   7   1   2       1165.55       1149.90        11.95 o
   8   1   2       2923.82       2940.49        32.22 o
   9   1   2         26.10         31.23         3.83 o
  10   1   2       8485.52       8896.41        57.20 o
  11   1   2          0.13          3.65         3.05 o
  12   1   2        631.23        614.96        24.52 o
  13   1   2        289.47        310.70        15.44 o
  14   1   2          5.06         -1.57         5.97 o
  15   1   2         80.00         84.97        11.23 o
  16   1   2        174.62        198.21        17.41 o
 -16   2   2         68.06         68.74        10.71 o
 -15   2   2        383.36        390.80        18.45 o
 -14   2   2         46.31         58.25         9.08 o
 -13   2   2       1897.38       1946.20        65.74 o
 -12   2   2          8.63         12.17         5.57 o
 -11   2   2         83.44         59.02         6.19 o
 -10   2   2          2.52          0.47         2.86 o
  -9   2   2       3073.97       2739.09        31.15 o
  -8   2   2         90.39        104.57         4.43 o
  -7   2   2       1086.29        970.85        11.89 o
  -6   2   2       2398.36       2500.98        20.78 o
  -5   2   2        444.91        452.10         7.02 o
  -4   2   2       6725.61       6681.02        22.94 o
  -3   2   2         37.66         26.27         1.53 o
  -2   2   2       7729.00       7736.02        30.16 o
  -1   2   2       1098.51       1197.64         9.74 o
   0   2   2      51289.30      51678.86       847.37 o
   1   2   2       2408.14       2412.46        25.37 o
   2   2   2       2426.32       2488.07        17.01 o
   3   2   2         63.72         58.24         2.90 o
   4   2   2       4844.74       4982.47        24.66 o
   5   2   2        130.88        142.86         3.85 o
   6   2   2       1665.01       1662.48        19.36 o
   7   2   2       1227.69       1222.68        13.97 o
   8   2   2        248.13        251.94         5.76 o
   9   2   2       1547.53       1502.79        22.48 o
  10   2   2          0.89         -0.06         1.90 o
  11   2   2        352.24        383.25        13.03 o
  12   2   2         32.60         40.70         6.60 o
  13   2   2        860.15        876.17        25.82 o
  14   2   2         14.69         15.72         5.36 o
  15   2   2         86.61         91.26        11.37 o
  16   2   2        143.18        140.16        14.58 o
 -16   3   2          2.90         -1.52         7.38 o
 -15   3   2        430.12        421.60        23.41 o
 -14   3   2        102.04         89.65        10.73 o
 -13   3   2        211.70        221.61        12.70 o
 -12   3   2        175.44        193.15        14.89 o
 -11   3   2          0.55          3.04         4.00 o
 -10   3   2       1939.38       2024.44        26.55 o
  -9   3   2        437.50        408.36         8.55 o
  -8   3   2          8.60          8.57         1.80 o
  -7   3   2        126.88        119.83         3.90 o
  -6   3   2       3113.02       3071.48        26.32 o
  -5   3   2         71.21         63.43         3.23 o
  -4   3   2       1043.46       1047.10        12.53 o
  -3   3   2        886.37        886.46        12.04 o
  -2   3   2        564.47        598.73         7.52 o
  -1   3   2        181.61        134.09         4.35 o
   0   3   2         59.75         62.45         4.68 o
   1   3   2        463.37        513.38        10.74 o
   2   3   2          8.46          4.86         1.82 o
   3   3   2       1591.07       1506.03        24.15 o
   4   3   2       1673.64       1719.72        39.17 o
   5   3   2         91.13         88.86         4.84 o
   6   3   2       1834.00       1835.49        19.41 o
   7   3   2        178.90        185.35         5.16 o
   8   3   2        351.34        331.65         7.54 o
   9   3   2        103.99        116.08         5.72 o
  10   3   2         72.30         89.92         8.99 o
  11   3   2         78.89         85.85         6.95 o
  12   3   2        275.77        291.56        12.47 o
  13   3   2        221.75        206.62        13.45 o
  14   3   2        100.08         80.71        12.27 o
  15   3   2          8.16          6.76         5.85 o
  16   3   2         93.97         90.34        16.24 o
 -15   4   2        174.68        161.56        21.33 o
 -14   4   2          8.88         13.73         5.04 o
 -13   4   2        377.20        362.70        20.31 o
 -12   4   2         30.46         30.00         5.37 o
 -11   4   2        152.53        123.67         9.54 o
 -10   4   2         56.16         53.18         6.42 o
  -9   4   2       1583.67       1489.33        23.83 o
  -8   4   2          8.78         12.43         3.82 o
  -7   4   2        782.61        756.86        14.63 o
  -6   4   2        446.95        415.96        11.00 o
  -5   4   2         58.16         74.26         3.57 o
  -4   4   2        293.35        260.16         7.31 o
  -3   4   2         43.94         33.22         2.93 o
  -2   4   2        244.47        202.23         7.05 o
  -1   4   2        697.81        804.35        16.12 o
   0   4   2      15744.25      16662.35       138.59 o
   1   4   2        235.48        225.67         7.23 o
   2   4   2       2421.08       2741.97        64.17 o
   3   4   2        502.47        505.73        14.30 o
   4   4   2       4572.72       4559.79        33.54 o
   5   4   2          1.59          3.96         3.18 o
   6   4   2       1488.06       1520.79        21.40 o
   7   4   2        863.88        819.31        18.95 o
   8   4   2        140.20        139.94         9.15 o
   9   4   2        608.31        592.01        14.57 o
  10   4   2        147.09        147.43         7.90 o
  11   4   2        311.92        327.21        13.33 o
  12   4   2         22.82         18.77         4.61 o
  13   4   2       1031.32       1007.54        24.81 o
  14   4   2         35.52         32.59         6.50 o
  15   4   2         67.30         47.02         9.26 o
 -14   5   2         12.76         -0.33         7.00 o
 -13   5   2        113.49        130.93        21.49 o
 -12   5   2        166.20        172.68        15.40 o
 -11   5   2         69.93         71.82         8.00 o
 -10   5   2       1319.14       1320.44        25.05 o
  -9   5   2        171.90        164.61        10.54 o
  -8   5   2        281.74        285.54        10.26 o
  -7   5   2        447.79        440.95        12.77 o
  -6   5   2        160.53        145.38         7.64 o
  -5   5   2         86.73        100.14         7.82 o
  -4   5   2        194.14        166.66         5.14 o
  -3   5   2        145.04        157.83        11.02 o
  -2   5   2        134.78        134.71        13.67 o
  -1   5   2         22.73         14.36         7.17 o
   0   5   2          2.55          4.33         6.36 o
   1   5   2        291.31        301.78        20.99 o
   2   5   2        179.02        192.13         7.95 o
   3   5   2        199.67        173.05        10.44 o
   4   5   2        404.43        364.82        17.48 o
   5   5   2         97.06        118.26        13.49 o
   6   5   2       1357.92       1356.02        31.34 o
   7   5   2         21.77         20.15         4.09 o
   8   5   2        978.57        970.09        17.63 o
   9   5   2         46.39         43.02         5.86 o
  10   5   2         76.83         63.80         6.02 o
  11   5   2         73.93         73.31         6.78 o
  12   5   2         23.95         20.28         4.90 o
  13   5   2         58.41         66.89         7.54 o
  14   5   2         48.33         41.20         8.89 o
  15   5   2         34.92         33.65        13.59 o
 -13   6   2        201.86        204.34        17.13 o
 -12   6   2          9.67          5.02         6.02 o
 -11   6   2         97.55        100.97        12.52 o
 -10   6   2         27.90         28.26         5.53 o
  -9   6   2         96.17         98.49         9.53 o
  -8   6   2         35.67         25.76         4.81 o
  -7   6   2         42.23         31.91         5.06 o
  -6   6   2        154.02        152.86         9.92 o
  -5   6   2          6.64         -0.73         6.03 o
  -4   6   2        187.92        190.76        10.49 o
  -3   6   2         21.56         21.28         4.61 o
  -2   6   2         68.05         60.65         8.73 o
  -1   6   2          0.32          1.27         5.01 o
   0   6   2        826.90        870.18        30.74 o
   1   6   2         66.22         71.95         5.27 o
   2   6   2        139.33        143.10         7.00 o
   3   6   2        426.11        411.15        16.74 o
   4   6   2        392.91        381.12        16.27 o
   5   6   2        180.36        171.35        11.38 o
   6   6   2        580.83        601.34        17.33 o
   7   6   2       1097.12       1091.59        20.59 o
   8   6   2         97.21         81.24         6.26 o
   9   6   2        124.53        116.77         9.25 o
  10   6   2          0.04         13.48         4.66 o
  11   6   2        107.18        119.49         8.67 o
  12   6   2         25.97         20.91         6.20 o
  13   6   2        543.77        501.37        20.99 o
 -12   7   2         90.28         89.24        12.20 o
 -11   7   2          0.12          7.88        10.04 o
 -10   7   2        112.96        136.94        14.43 o
  -9   7   2         38.49         43.02         9.33 o
  -8   7   2         26.85         38.34         7.35 o
  -7   7   2         54.98         47.95         7.32 o
  -6   7   2         40.23         23.66         6.82 o
  -5   7   2         20.94         14.03         7.09 o
  -4   7   2        162.07        166.43        10.67 o
  -3   7   2         82.96         99.35         8.11 o
  -2   7   2         30.61         33.41         5.63 o
  -1   7   2        126.98        122.23        12.61 o
   0   7   2         12.54          5.35         5.09 o
   1   7   2         29.12         17.37         6.56 o
   2   7   2         77.98         71.22        10.30 o
   3   7   2          5.09         -1.82         6.85 o
   4   7   2         20.18         11.22         5.01 o
   5   7   2         93.02         98.22        10.21 o
   6   7   2        626.59        587.90        21.88 o
   7   7   2          2.24          6.98         3.95 o
   8   7   2        144.72        131.99         8.48 o
   9   7   2        119.15        114.62        10.83 o
  10   7   2         20.20         32.37         7.34 o
  11   7   2          9.51          6.19         4.55 o
  12   7   2          6.66         11.12         6.01 o
 -10   8   2         11.41          9.52        24.36 o
  -9   8   2          0.48         -0.99         7.04 o
  -8   8   2          3.85          2.79         7.75 o
  -7   8   2         24.89          5.74         5.74 o
  -6   8   2        137.61        138.94        27.00 o
  -5   8   2          1.15          2.19         7.03 o
  -4   8   2         50.31         48.29        12.47 o
  -3   8   2          0.18         -3.09         7.20 o
  -2   8   2         58.28         36.42        23.87 o
  -1   8   2         84.09         63.75        11.19 o
   0   8   2         68.58         58.52        17.13 o
   1   8   2         49.97         43.98         7.77 o
   2   8   2         35.93          8.43         7.62 o
   3   8   2         36.07         29.08        13.55 o
   4   8   2          0.14          1.69         7.30 o
   5   8   2        105.92        106.22        15.16 o
   6   8   2         27.01         36.30         9.20 o
   7   8   2        170.80        169.23        14.56 o
   8   8   2          4.34          3.44         6.71 o
   9   8   2         20.44          7.84         6.50 o
  10   8   2          5.12         -2.24        12.24 o
  11   8   2          2.03         15.02         8.61 o
 -10   9   2          0.01        -13.51        13.51 o
  -9   9   2         39.39         -6.26        12.60 o
  -8   9   2        107.01         95.36        13.80 o
  -7   9   2          5.19         16.86        13.68 o
  -6   9   2         68.63         60.03        11.28 o
  -5   9   2         11.55         16.46        18.14 o
  -4   9   2         13.04         37.73        10.64 o
  -3   9   2         95.69        112.70        15.14 o
  -2   9   2         42.93         62.79        12.21 o
  -1   9   2        156.47        160.19        17.02 o
   0   9   2         28.08         41.31        10.52 o
   1   9   2         11.22         12.50         8.20 o
   2   9   2          0.01         -9.13         9.13 o
   3   9   2         10.66         -0.07         9.09 o
   4   9   2          6.13          2.48         6.63 o
   5   9   2          1.50          1.24         6.57 o
   6   9   2         62.75         51.09        10.00 o
   7   9   2          2.16         12.28         8.92 o
   8   9   2         15.87          8.51         8.65 o
   9   9   2         11.05         18.00        14.08 o
  -6  10   2         45.35         31.72        14.99 o
  -5  10   2         16.10          6.18         8.50 o
  -4  10   2         15.61         15.62        14.21 o
  -3  10   2          0.23          3.03         8.74 o
  -2  10   2         34.17         23.89        10.71 o
  -1  10   2         24.29         25.63        26.15 o
   0  10   2         34.56         14.26         8.13 o
   1  10   2         38.89         55.14        21.66 o
   2  10   2         40.39         40.22        10.47 o
   3  10   2          7.04         -3.07         9.22 o
   4  10   2          1.60          7.79         7.54 o
   5  10   2         19.00         15.55         8.51 o
   6  10   2          7.07          9.20         9.53 o
 -16   1   3          1.77          3.32         6.07 o
 -15   1   3         87.89        113.57        16.15 o
 -14   1   3         16.16         10.08         4.12 o
 -13   1   3          0.03          7.33         5.00 o
 -12   1   3         11.59         13.02         3.29 o
 -11   1   3         17.24         18.18         3.98 o
 -10   1   3          1.29          0.95         3.19 o
  -9   1   3        102.43        105.73         4.02 o
  -8   1   3          0.99          1.98         1.29 o
  -7   1   3        158.79        166.97         5.50 o
  -6   1   3         41.19         54.27         5.62 o
  -5   1   3        151.12        158.25         5.44 o
  -4   1   3        152.44        155.29         5.39 o
  -3   1   3          4.18          5.95         1.07 o
  -2   1   3       1412.87       1413.56        15.84 o
  -1   1   3        616.03        583.98         6.71 o
   0   1   3       1262.89       1226.33        18.57 o
   1   1   3          0.82          3.05         1.58 o
   2   1   3        352.10        360.18         5.24 o
   3   1   3        176.48        197.74         3.99 o
   4   1   3        363.30        402.93         6.36 o
   5   1   3         65.08         89.14         2.68 o
   6   1   3         32.30         40.89         2.21 o
   7   1   3          3.66          5.52         1.56 o
   8   1   3         13.79         12.95         2.49 o
   9   1   3       2152.81       2195.01        24.18 o
  10   1   3         47.07         51.71         4.84 o
  11   1   3        466.74        485.73        14.83 o
  12   1   3          1.68         -2.76         4.32 o
  13   1   3         65.67         78.28         8.81 o
  14   1   3         29.79         37.71         8.06 o
  15   1   3         23.85         21.00         6.27 o
  16   1   3          3.42          8.91        14.33 o
 -16   2   3          1.26          2.04         8.71 o
 -15   2   3          7.15         16.63        10.05 o
 -14   2   3         52.29         67.85         8.02 o
 -13   2   3          5.42         22.10         7.30 o
 -12   2   3        517.36        511.18        21.52 o
 -11   2   3        144.09        144.18         7.10 o
 -10   2   3        196.05        172.38         6.16 o
  -9   2   3          0.01          4.74         3.04 o
  -8   2   3        363.08        377.78         8.41 o
  -7   2   3          5.89          1.77         1.71 o
  -6   2   3        372.52        312.49         9.01 o
  -5   2   3       1045.73       1063.08        12.37 o
  -4   2   3        865.03        979.74        10.97 o
  -3   2   3          1.08          1.51         1.13 o
  -2   2   3       2100.85       2008.53        12.33 o
  -1   2   3      31450.23      31594.88        93.54 o
   0   2   3        432.10        400.67         8.87 o
   1   2   3        379.56        399.99         7.08 o
   2   2   3        183.75        185.80         4.57 o
   3   2   3       1035.47       1090.72        15.10 o
   4   2   3         15.28         12.83         2.40 o
   5   2   3       1394.95       1521.99        13.38 o
   6   2   3          8.93         17.02         1.85 o
   7   2   3        200.83        208.04         5.04 o
   8   2   3        192.85        193.11         4.73 o
   9   2   3        305.96        303.15         8.81 o
  10   2   3         49.32         49.61         4.99 o
  11   2   3         16.89         21.11         5.99 o
  12   2   3         20.76         26.19         5.87 o
  13   2   3          3.56          8.31         5.50 o
  14   2   3         29.04         27.90         6.42 o
  15   2   3          3.54         -5.87         5.87 o
  16   2   3         14.78         17.56         9.38 o
 -16   3   3          5.53         -4.43         8.05 o
 -15   3   3        147.88        162.27        19.19 o
 -14   3   3         56.92         65.32        10.20 o
 -13   3   3          0.06         12.85         5.41 o
 -12   3   3          5.26          2.60         4.30 o
 -11   3   3         21.12         13.99         3.96 o
 -10   3   3        146.04        146.20         7.48 o
  -9   3   3         92.28         96.02         4.74 o
  -8   3   3        114.17        108.59         3.44 o
  -7   3   3          2.74          2.57         1.47 o
  -6   3   3          4.28          3.08         2.73 o
  -5   3   3        240.22        295.33         7.07 o
  -4   3   3         35.29         58.61         3.39 o
  -3   3   3          1.12          1.23         0.97 o
  -2   3   3         13.90         22.17         1.78 o
  -1   3   3         10.70         19.21         2.38 o
   0   3   3        440.92        426.43        13.44 o
   1   3   3        225.93        202.67         8.18 o
   2   3   3       1996.97       1998.51        17.23 o
   3   3   3         31.08         23.74         2.66 o
   4   3   3        145.67        153.15         5.85 o
   5   3   3         72.11         63.44         4.23 o
   6   3   3        452.34        507.62        10.16 o
   7   3   3         65.92         73.45         3.61 o
   8   3   3         16.32         21.21         2.50 o
   9   3   3       3299.38       3303.84        23.20 o
  10   3   3         26.28         30.86         4.86 o
  11   3   3        399.61        407.26        14.03 o
  12   3   3        120.89        121.89         8.43 o
  13   3   3        130.78        140.31        11.28 o
  14   3   3         96.29         89.40         9.80 o
  15   3   3         21.99         18.15         7.25 o
  16   3   3          0.45         -3.07         6.85 o
 -15   4   3          8.56         16.72        10.04 o
 -14   4   3          9.43          5.21         5.06 o
 -13   4   3         12.25         21.78         5.92 o
 -12   4   3         19.34         18.64         5.07 o
 -11   4   3        224.94        224.67        12.02 o
 -10   4   3        213.50        191.18        13.89 o
  -9   4   3         18.38         17.26         4.16 o
  -8   4   3          0.29          1.84         2.20 o
  -7   4   3        486.49        494.65        11.85 o
  -6   4   3         40.76         30.36         3.52 o
  -5   4   3        601.37        602.88        11.83 o
  -4   4   3         92.33         91.47         4.18 o
  -3   4   3          6.15         10.21         1.84 o
  -2   4   3       2332.47       2425.96        22.40 o
  -1   4   3       6527.79       7157.65        96.99 o
   0   4   3          3.71         31.27        34.63 o
   1   4   3       5242.68       5519.16        56.06 o
   2   4   3       1902.63       2025.66        28.27 o
   3   4   3         12.89         15.99         2.30 o
   4   4   3          0.47          1.06         3.71 o
   5   4   3          2.08          3.45         3.27 o
   6   4   3        322.66        348.99        10.57 o
   7   4   3        466.89        453.89         9.39 o
   8   4   3         70.66         67.36         5.15 o
   9   4   3         11.98          6.56         3.80 o
  10   4   3        305.95        286.42        11.76 o
  11   4   3        454.44        453.14        15.72 o
  12   4   3         42.94         38.95         5.74 o
  13   4   3         11.92         17.56         5.10 o
  14   4   3         17.51         17.88         5.76 o
  15   4   3         42.47         47.93         9.26 o
 -14   5   3         18.59         10.99         6.23 o
 -13   5   3          0.00          6.86         9.03 o
 -12   5   3        201.51        191.45        12.14 o
 -11   5   3        172.87        189.25        11.63 o
 -10   5   3         87.06        109.01         8.22 o
  -9   5   3         64.99         72.54         7.55 o
  -8   5   3        864.67        863.18        17.43 o
  -7   5   3          8.87         10.65         3.33 o
  -6   5   3          7.17         10.27         3.94 o
  -5   5   3          0.61          1.04         2.83 o
  -4   5   3         48.87         40.91         4.48 o
  -3   5   3         23.64         15.38         5.41 o
  -2   5   3        208.94        208.88        11.19 o
  -1   5   3         61.97         60.85         5.80 o
   0   5   3          8.60          7.64         2.90 o
   1   5   3        851.85        813.40        13.53 o
   2   5   3       1003.40        925.79        26.38 o
   3   5   3        539.42        526.40        26.42 o
   4   5   3          7.99          7.60         3.29 o
   5   5   3        733.44        741.82        23.25 o
   6   5   3        269.97        269.02        12.16 o
   7   5   3         50.73         45.23         5.14 o
   8   5   3        234.57        249.77        10.05 o
   9   5   3        167.09        156.20         8.41 o
  10   5   3        219.34        217.20        10.25 o
  11   5   3         56.61         58.89         6.10 o
  12   5   3        218.45        195.15        11.39 o
  13   5   3         66.09         65.19         8.03 o
  14   5   3         61.10         48.29         7.34 o
 -13   6   3          0.00         -2.67         5.99 o
 -12   6   3         60.25         53.84         9.21 o
 -11   6   3        221.24        227.32        16.89 o
 -10   6   3        533.56        493.63        19.51 o
  -9   6   3        310.81        302.60        14.69 o
  -8   6   3          6.18          9.67         3.86 o
  -7   6   3        183.18        169.78         8.94 o
  -6   6   3         21.81          5.90         5.23 o
  -5   6   3        204.38        184.26        10.76 o
  -4   6   3         53.63         39.44         5.37 o
  -3   6   3         73.31         84.90         7.30 o
  -2   6   3        626.38        666.38        18.82 o
  -1   6   3        116.01        125.47        13.68 o
   0   6   3        353.84        379.88        10.46 o
   1   6   3        350.54        381.71        20.46 o
   2   6   3        477.04        486.71        21.78 o
   3   6   3        385.78        341.00        18.33 o
   4   6   3        134.44        124.56        11.65 o
   5   6   3        193.94        179.73        12.19 o
   6   6   3         36.70         43.31         6.58 o
   7   6   3        135.59        136.56         8.08 o
   8   6   3        153.78        142.16         7.94 o
   9   6   3         46.56         47.51         6.91 o
  10   6   3        197.17        180.07         9.85 o
  11   6   3        378.68        367.00        14.19 o
  12   6   3          0.88          4.57         4.64 o
  13   6   3         15.74          9.88         5.24 o
  14   6   3          6.92          9.23         8.65 o
 -12   7   3        123.44        125.04        13.59 o
 -11   7   3         38.64         35.98        14.07 o
 -10   7   3         20.31         21.30         7.42 o
  -9   7   3         34.85         39.42        10.43 o
  -8   7   3        700.95        696.95        29.16 o
  -7   7   3        140.57        145.52        10.97 o
  -6   7   3         21.54         12.77         6.85 o
  -5   7   3         89.19         94.76         8.76 o
  -4   7   3        181.75        186.35        11.40 o
  -3   7   3          6.31          0.22         5.37 o
  -2   7   3         10.13          1.47         4.74 o
  -1   7   3         40.84         61.07         7.34 o
   0   7   3         37.89         49.86         7.17 o
   1   7   3        619.41        571.80        25.62 o
   2   7   3        126.74        127.08        10.44 o
   3   7   3        119.70        101.48         9.67 o
   4   7   3        155.63        144.41        11.55 o
   5   7   3        529.49        529.11        20.72 o
   6   7   3         52.09         62.38         7.41 o
   7   7   3          1.33          4.39         3.94 o
   8   7   3        219.32        228.92        10.67 o
   9   7   3         13.64          6.36         4.72 o
  10   7   3         26.44         28.89         6.12 o
  11   7   3        136.81        114.43         9.40 o
  12   7   3         27.90         23.17         6.38 o
 -10   8   3         57.01         46.06         9.63 o
  -9   8   3        256.84        254.60        26.43 o
  -8   8   3         19.32         19.04         7.67 o
  -7   8   3          0.50         -4.96         9.49 o
  -6   8   3        182.67        202.62        17.38 o
  -5   8   3        160.95        158.76        15.66 o
  -4   8   3         74.19         82.81        12.36 o
  -3   8   3        142.67        126.96        14.27 o
  -2   8   3        184.44        199.01        16.95 o
  -1   8   3          1.94          6.06         4.89 o
   0   8   3        121.42        102.60         9.64 o
   1   8   3        109.29         81.50        23.37 o
   2   8   3         66.15         71.92        10.60 o
   3   8   3        245.92        241.93        33.79 o
   4   8   3        310.39        304.48        20.33 o
   5   8   3          3.82         16.55         9.81 o
   6   8   3          8.94          4.57        11.03 o
   7   8   3         77.99         76.00         9.32 o
   8   8   3        113.01        106.49        13.49 o
   9   8   3          2.93          2.83         5.31 o
  10   8   3         43.41         30.34         9.56 o
  11   8   3         91.43         96.46        10.08 o
 -10   9   3          0.33        -13.30        13.30 o
  -9   9   3          1.06        -14.85        14.85 o
  -8   9   3         30.57         29.06         9.29 o
  -7   9   3         15.69          2.97         6.87 o
  -6   9   3          7.83         -2.94         9.08 o
  -5   9   3         62.10         59.07        15.27 o
  -4   9   3         44.67         62.38        12.12 o
  -3   9   3          0.34         24.32         9.90 o
  -2   9   3          8.11         12.64         8.50 o
  -1   9   3        135.42        120.06        27.38 o
   0   9   3         15.22          9.24        12.13 o
   1   9   3        255.28        224.59        19.38 o
   2   9   3          1.13         -9.48        12.55 o
   3   9   3          0.05         12.66        23.86 o
   4   9   3         69.30         65.25        11.76 o
   5   9   3        150.30        143.30        15.51 o
   6   9   3         10.86          2.93         7.24 o
   7   9   3         25.38         26.09         6.96 o
   8   9   3        137.57        138.28        16.24 o
   9   9   3         14.19          7.26        11.02 o
  -6  10   3        102.63         81.83        17.47 o
  -5  10   3        166.52        134.76        16.61 o
  -4  10   3          8.63         13.50         7.92 o
  -3  10   3         78.39         75.72        26.58 o
  -2  10   3        126.69        142.18        17.01 o
  -1  10   3          2.05          7.72        23.67 o
   0  10   3          0.24        -15.45        17.32 o
   1  10   3         11.21         -7.85        11.11 o
   2  10   3         92.26         98.98        14.54 o
   3  10   3         30.26         19.65         8.43 o
   4  10   3         61.94         46.31        10.25 o
   5  10   3         47.81         55.15        11.60 o
   6  10   3          2.42          3.08         9.11 o
 -16   0   4          3.72          8.15         6.23 o
 -15   0   4        551.73        582.54        39.71 o
 -14   0   4         21.39         -7.40         9.29 o
 -13   0   4       1302.98       1276.48        42.13 o
 -12   0   4         15.92          9.13         4.69 o
 -11   0   4       1151.52       1068.93        29.21 o
 -10   0   4          4.97          3.03         4.72 o
  -9   0   4       4692.81       4415.27        52.87 o
  -8   0   4         36.04         34.54         5.42 o
  -7   0   4       2794.52       2582.00        50.91 o
  -6   0   4       5576.54       6222.89        74.39 o
  -5   0   4        504.41        541.30        20.69 o
  -4   0   4       3003.53       3025.33        40.19 o
  -3   0   4       3719.95       3822.33        37.53 o
  -2   0   4        217.84        274.00         6.61 o
  -1   0   4        400.77        356.69         4.71 o
   0   0   4       1363.16       1554.97        31.64 o
   1   0   4          1.68          8.55         1.76 o
   2   0   4       1139.67       1211.60         7.42 o
   3   0   4        996.56       1033.61         9.83 o
   4   0   4      17244.22      18964.96       189.41 o
   5   0   4         30.46         30.67         2.79 o
   6   0   4       2410.46       2621.31        31.55 o
   7   0   4       2744.96       2914.13        41.62 o
   8   0   4         19.29         27.98         9.22 o
   9   0   4        170.87        180.58        17.82 o
  10   0   4         43.61         43.17         6.23 o
  11   0   4        617.28        656.29        29.39 o
  12   0   4         15.27         11.57         5.36 o
  13   0   4       1332.56       1405.92        39.15 o
  14   0   4          0.04         -2.95        18.45 o
  15   0   4         27.51         30.22        11.89 o
 -16   1   4          4.12         -4.76         6.51 o
 -15   1   4        706.81        755.54        30.80 o
 -14   1   4          5.46          2.58         3.93 o
 -13   1   4        534.28        529.16        16.90 o
 -12   1   4        100.76        135.49         7.97 o
 -11   1   4         43.30         38.21         4.65 o
 -10   1   4        686.90        841.72        24.82 o
  -9   1   4         25.51         23.75         2.10 o
  -8   1   4        316.85        344.35         6.45 o
  -7   1   4        472.34        468.04         9.09 o
  -6   1   4      10093.64      10802.81        67.62 o
  -5   1   4        866.06        979.93        12.27 o
  -4   1   4       2377.32       2332.18        16.77 o
  -3   1   4       6019.55       5982.02        27.17 o
  -2   1   4          0.45          4.39         0.94 o
  -1   1   4        927.20        822.94         7.47 o
   0   1   4          2.64          3.79         1.16 o
   1   1   4        202.45        216.25         4.54 o
   2   1   4         32.93         33.10         1.56 o
   3   1   4       5341.94       5498.33        32.78 o
   4   1   4       3187.97       3396.55        37.67 o
   5   1   4         85.97        102.43         3.22 o
   6   1   4       2246.69       2402.88        15.73 o
   7   1   4        598.13        659.80        11.93 o
   8   1   4         88.71        117.83         4.53 o
   9   1   4         62.09         74.21         5.84 o
  10   1   4         38.93         56.16         5.39 o
  11   1   4          0.00          4.46         3.42 o
  12   1   4        943.35       1075.91        26.97 o
  13   1   4        108.44        120.17        10.35 o
  14   1   4         14.14         18.44         5.93 o
  15   1   4         18.29         19.76         6.29 o
  16   1   4        118.16         81.94        14.76 o
 -16   2   4         20.51         19.72         9.20 o
 -15   2   4        591.88        602.22        31.39 o
 -14   2   4         23.16         23.65         6.08 o
 -13   2   4       1446.12       1500.47        32.69 o
 -12   2   4          0.68          1.15         5.35 o
 -11   2   4         27.35         21.91         3.52 o
 -10   2   4          1.89          2.72         2.59 o
  -9   2   4       1751.89       1635.25        22.98 o
  -8   2   4          1.01          3.53         1.77 o
  -7   2   4        787.80        739.74        12.07 o
  -6   2   4       1414.31       1446.68        20.69 o
  -5   2   4        204.65        210.56         5.65 o
  -4   2   4       3134.57       3015.10        39.46 o
  -3   2   4          1.32          1.28         0.93 o
  -2   2   4       3178.81       3182.75        26.68 o
  -1   2   4        269.28        248.29         3.98 o
   0   2   4       4742.62       4641.94        28.34 o
   1   2   4          0.91          0.43         2.05 o
   2   2   4         48.07         65.57         4.67 o
   3   2   4        449.25        417.15         7.16 o
   4   2   4       3663.66       3677.25        81.67 o
   5   2   4          8.19          9.13         1.29 o
   6   2   4       1296.86       1275.15        13.51 o
   7   2   4       3689.33       3795.22        38.92 o
   8   2   4         55.27         39.79         3.43 o
   9   2   4        304.18        307.83         9.28 o
  10   2   4          4.65          5.11         2.77 o
  11   2   4        824.33        852.19        23.00 o
  12   2   4          0.38          8.02         4.94 o
  13   2   4       1090.69       1108.28        29.15 o
  14   2   4          0.08         -3.04         4.48 o
  15   2   4         30.30         28.44         8.14 o
  16   2   4        190.81        172.41        20.85 o
 -16   3   4         72.99         66.56        15.09 o
 -15   3   4        452.42        429.81        19.46 o
 -14   3   4        107.47         94.33         9.45 o
 -13   3   4        262.95        258.48        13.67 o
 -12   3   4        177.75        191.86        11.08 o
 -11   3   4         46.05         41.50         6.18 o
 -10   3   4        289.22        311.95        10.43 o
  -9   3   4          0.39         -0.48         1.80 o
  -8   3   4          0.48         -0.39         1.89 o
  -7   3   4        208.10        207.89         5.68 o
  -6   3   4       1295.77       1292.13        14.64 o
  -5   3   4          0.16          0.75         2.02 o
  -4   3   4       1146.42       1044.21        13.58 o
  -3   3   4        289.86        242.62         4.64 o
  -2   3   4        453.31        475.01         6.59 o
  -1   3   4       2057.62       2180.30        32.07 o
   0   3   4        481.01        460.89        13.86 o
   1   3   4       2525.33       2508.94        32.76 o
   2   3   4         11.38         10.19         2.42 o
   3   3   4       1934.04       1760.21        35.22 o
   4   3   4          3.95          2.40         1.97 o
   5   3   4        425.03        476.52        10.70 o
   6   3   4       1657.48       1610.89        19.78 o
   7   3   4        317.53        339.05         7.46 o
   8   3   4        152.43        134.03         5.01 o
   9   3   4         94.01        122.71         7.50 o
  10   3   4       1672.16       1745.22        31.76 o
  11   3   4        119.10        115.34         8.01 o
  12   3   4        563.51        535.81        16.67 o
  13   3   4         43.73         48.25         7.36 o
  14   3   4         61.29         55.04         8.07 o
  15   3   4         54.94         57.42         8.76 o
  16   3   4         73.85         39.14        12.17 o
 -15   4   4        218.90        223.17        18.18 o
 -14   4   4          8.35         -1.97         6.03 o
 -13   4   4        986.28        971.13        34.99 o
 -12   4   4          0.27         -2.81         3.66 o
 -11   4   4        394.16        366.74        14.99 o
 -10   4   4         21.74         18.52         6.40 o
  -9   4   4        169.56        166.59         8.13 o
  -8   4   4         65.30         58.37         4.90 o
  -7   4   4        301.15        269.53         8.91 o
  -6   4   4        173.35        148.85         5.42 o
  -5   4   4         35.29         28.72         2.59 o
  -4   4   4        895.47        926.97        17.57 o
  -3   4   4        386.95        472.73        11.91 o
  -2   4   4       5071.45       5477.11        42.34 o
  -1   4   4        112.76        124.55        11.88 o
   0   4   4      16333.79      17208.77        97.05 o
   1   4   4       1094.07       1111.41        25.58 o
   2   4   4       1302.45       1318.57        20.21 o
   3   4   4        366.14        345.96         6.69 o
   4   4   4          7.12          3.55         2.05 o
   5   4   4         65.20         67.66         6.16 o
   6   4   4        437.07        419.42        11.46 o
   7   4   4       1705.67       1754.97        25.97 o
   8   4   4         86.13         89.72         5.37 o
   9   4   4        304.58        301.93         9.23 o
  10   4   4         12.04         11.98         4.39 o
  11   4   4        511.51        522.20        14.85 o
  12   4   4          4.55         10.72         5.90 o
  13   4   4        482.64        463.27        16.95 o
  14   4   4          4.52         16.62         6.35 o
  15   4   4         19.45         25.35         6.63 o
 -14   5   4         17.94          8.58         6.43 o
 -13   5   4         47.48         38.66         8.79 o
 -12   5   4        223.51        222.76        16.28 o
 -11   5   4         83.94         88.61         8.14 o
 -10   5   4        580.43        584.41        16.53 o
  -9   5   4        129.50        137.93         9.45 o
  -8   5   4          9.24          6.29         5.12 o
  -7   5   4         11.31         13.39         3.58 o
  -6   5   4        709.76        718.95        15.92 o
  -5   5   4          9.72         11.79         4.90 o
  -4   5   4        337.01        313.51         8.80 o
  -3   5   4        175.37        154.50        11.07 o
  -2   5   4        121.02        134.30         9.98 o
  -1   5   4         51.90         44.68         5.37 o
   0   5   4         20.43         17.06         2.25 o
   1   5   4        432.95        387.16        17.35 o
   2   5   4          1.50         -3.64         5.31 o
   3   5   4        144.69        111.21         6.30 o
   4   5   4          0.05          0.97         1.10 o
   5   5   4         12.83         12.09         4.82 o
   6   5   4        753.92        708.74        16.64 o
   7   5   4        145.57        145.37         9.27 o
   8   5   4        311.22        298.30        11.04 o
   9   5   4         49.57         52.47         6.32 o
  10   5   4        586.69        585.33        16.11 o
  11   5   4         32.02         31.39         5.09 o
  12   5   4        194.53        177.80        11.06 o
  13   5   4        135.23        148.50        12.92 o
  14   5   4         39.66         38.43         6.64 o
 -13   6   4        196.80        184.89        16.19 o
 -12   6   4          1.93          0.40         6.52 o
 -11   6   4         61.06         57.97        10.12 o
 -10   6   4         10.50         16.07         6.27 o
  -9   6   4        117.56        100.88        11.31 o
  -8   6   4        152.81        170.62        10.88 o
  -7   6   4        331.83        326.23        12.16 o
  -6   6   4        339.81        344.24        15.05 o
  -5   6   4         22.96         23.47         5.93 o
  -4   6   4         70.83         63.70         7.49 o
  -3   6   4          1.68         -2.83         4.54 o
  -2   6   4        960.40       1026.83        24.13 o
  -1   6   4        136.61        161.14        10.30 o
   0   6   4       4475.64       4430.22       110.23 o
   1   6   4        703.03        679.08        25.10 o
   2   6   4       2386.93       2364.83        46.46 o
   3   6   4        255.75        263.52        11.03 o
   4   6   4         18.41         12.92         4.60 o
   5   6   4        312.07        298.67        14.24 o
   6   6   4        433.98        424.79        16.94 o
   7   6   4        247.87        232.39        10.90 o
   8   6   4         19.35         22.45         5.20 o
   9   6   4        157.19        156.14        10.60 o
  10   6   4         29.92         38.01         5.61 o
  11   6   4         92.17        100.82         8.18 o
  12   6   4         69.79         63.40         7.62 o
  13   6   4        140.70        129.16        10.25 o
  14   6   4         24.90         26.66         7.83 o
 -12   7   4        162.17        158.38        19.80 o
 -11   7   4          1.94          5.47         6.50 o
 -10   7   4        325.28        322.86        20.89 o
  -9   7   4         58.92         46.77         9.07 o
  -8   7   4          1.54         11.19         7.84 o
  -7   7   4        137.85        135.13        10.77 o
  -6   7   4        248.41        254.38        17.80 o
  -5   7   4         10.54         12.07         5.19 o
  -4   7   4        170.29        171.32        11.24 o
  -3   7   4        427.35        450.21        17.23 o
  -2   7   4         13.67         21.28         6.62 o
  -1   7   4        623.27        638.52        22.53 o
   0   7   4         41.91         32.36         6.52 o
   1   7   4         10.49         12.03         6.68 o
   2   7   4          2.42         -0.90         7.69 o
   3   7   4         24.72         16.43         5.79 o
   4   7   4        115.10        115.98        10.90 o
   5   7   4          8.40         14.97         6.74 o
   6   7   4        230.86        231.62        12.32 o
   7   7   4         46.03         41.89         5.65 o
   8   7   4         65.25         55.04         7.13 o
   9   7   4         35.79         30.05         6.42 o
  10   7   4          9.89          8.67         5.18 o
  11   7   4         22.16         31.86         5.82 o
  12   7   4         40.26         41.68         7.15 o
 -10   8   4          2.83          2.20         8.19 o
  -9   8   4         60.12         50.09        10.30 o
  -8   8   4         21.34          4.76         7.42 o
  -7   8   4        123.53        105.57        10.34 o
  -6   8   4         88.49         79.56        12.07 o
  -5   8   4         93.19        105.43        14.00 o
  -4   8   4         18.57         13.35         7.79 o
  -3   8   4         75.11         52.91        10.37 o
  -2   8   4         61.71         74.13         8.89 o
  -1   8   4          9.24          8.42         4.96 o
   0   8   4        283.66        264.04        14.72 o
   1   8   4          1.04          2.20         9.67 o
   2   8   4        194.57        188.26        17.17 o
   3   8   4         11.24         13.63        13.96 o
   4   8   4         78.43         81.97        10.03 o
   5   8   4        107.48         93.75        10.71 o
   6   8   4        327.78        352.11        26.44 o
   7   8   4        168.60        181.96        11.74 o
   8   8   4         29.59         24.14        11.16 o
   9   8   4        102.70         99.49        11.21 o
  10   8   4          8.74         10.65         6.94 o
  11   8   4          6.96         17.80         6.51 o
 -10   9   4          7.26          4.89        10.03 o
  -9   9   4          9.15         -7.54        13.84 o
  -8   9   4          8.93         16.66         8.84 o
  -7   9   4        144.67        120.71        15.07 o
  -6   9   4          0.13          0.23        11.00 o
  -5   9   4          0.97          0.88        26.37 o
  -4   9   4         62.55         59.33        22.93 o
  -3   9   4         90.21         80.00        14.00 o
  -2   9   4          7.56         -0.45         7.54 o
  -1   9   4         93.12         79.56        12.85 o
   0   9   4         61.54         46.76        15.09 o
   1   9   4          1.38         -1.47         7.90 o
   2   9   4          0.40         -4.45         8.65 o
   3   9   4          0.72         12.48         9.10 o
   4   9   4         49.09         66.14        19.13 o
   5   9   4          2.01         13.62        15.02 o
   6   9   4         32.14         26.65         9.89 o
   7   9   4          6.28         14.58         6.47 o
   8   9   4         12.53         11.24        10.12 o
   9   9   4         55.19         57.66        18.85 o
  -5  10   4         38.27         36.06        11.79 o
  -4  10   4         38.26         35.70         9.92 o
  -3  10   4          0.59          9.98         9.43 o
  -2  10   4          2.51          7.20         8.91 o
  -1  10   4         21.28          4.52        24.37 o
   0  10   4         15.93         15.14        16.44 o
   1  10   4          8.09         -9.68         9.68 o
   2  10   4          3.31          1.71         8.35 o
   3  10   4          0.36         -4.77         8.04 o
   4  10   4         16.84         13.29        16.23 o
   5  10   4         11.60         27.05        11.67 o
   6  10   4         31.30         36.66        11.91 o
 -16   1   5         20.05          3.85         5.35 o
 -15   1   5          1.85          5.09         6.72 o
 -14   1   5          1.39         -0.30         3.86 o
 -13   1   5          4.72          5.62         6.29 o
 -12   1   5          5.01          5.96         3.45 o
 -11   1   5          8.73          8.66         3.62 o
 -10   1   5          0.46          1.95         3.15 o
  -9   1   5         17.04         19.49         2.14 o
  -8   1   5        103.78        101.25         3.83 o
  -7   1   5       1036.49       1106.83        14.85 o
  -6   1   5         28.84         42.60         3.17 o
  -5   1   5       1039.83       1249.94        18.55 o
  -4   1   5        840.24        902.31        12.71 o
  -3   1   5          8.72         10.18         1.24 o
  -2   1   5       2440.47       2367.24        12.48 o
  -1   1   5        550.80        544.41         5.25 o
   0   1   5       2613.51       2663.40        24.11 o
   1   1   5        158.86        151.28         3.69 o
   2   1   5       1393.90       1441.46        10.17 o
   3   1   5          7.88         10.91         1.23 o
   4   1   5         34.09         52.00         2.12 o
   5   1   5        680.78        736.96         9.53 o
   6   1   5        330.39        354.70         7.23 o
   7   1   5        813.06        797.48        10.99 o
   8   1   5        101.35        102.28         6.11 o
   9   1   5        849.54        885.51        17.79 o
  10   1   5         81.38         86.13         6.31 o
  11   1   5         75.07         72.80         6.69 o
  12   1   5          2.35         11.11         4.76 o
  13   1   5         90.45         97.74         9.63 o
  14   1   5         22.15         15.19         5.21 o
  15   1   5         18.91          0.24         6.11 o
  16   1   5          6.90          0.70         9.46 o
 -16   2   5          0.19         -0.91         8.16 o
 -15   2   5         50.87         63.30        10.85 o
 -14   2   5         68.85         66.75         8.62 o
 -13   2   5         83.28         92.63         9.00 o
 -12   2   5          9.77          7.59         4.15 o
 -11   2   5        285.21        272.85        10.70 o
 -10   2   5        992.71        849.99        16.48 o
  -9   2   5         30.04         35.96         4.18 o
  -8   2   5          4.86          2.11         1.03 o
  -7   2   5        613.66        647.21        10.51 o
  -6   2   5        117.23        112.11         4.68 o
  -5   2   5       2951.67       3200.46        18.43 o
  -4   2   5         23.60         28.69         2.17 o
  -3   2   5          4.94          6.07         1.08 o
  -2   2   5        402.68        421.94         6.65 o
  -1   2   5       1529.61       1620.82        13.27 o
   0   2   5        116.63        104.05         4.04 o
   1   2   5        818.43        832.30        12.08 o
   2   2   5         12.21         12.17         1.62 o
   3   2   5        120.90        146.80         4.84 o
   4   2   5        124.24        140.12         4.15 o
   5   2   5        628.81        744.50        10.00 o
   6   2   5         32.69         38.85         2.19 o
   7   2   5       1274.70       1240.57        16.57 o
   8   2   5          9.04         10.72         1.73 o
   9   2   5        132.77        144.01         6.52 o
  10   2   5          1.06         -3.06         3.06 o
  11   2   5         63.73         67.38         7.77 o
  12   2   5         51.93         58.52         7.26 o
  13   2   5          1.05          3.84         4.86 o
  14   2   5          1.59          3.59         4.57 o
  15   2   5          5.97          6.89         9.68 o
 -16   3   5         19.66          4.22         8.74 o
 -15   3   5         30.62         37.18        14.47 o
 -14   3   5          1.12          2.02         4.69 o
 -13   3   5          0.30          3.27         3.90 o
 -12   3   5         28.32         21.30         4.60 o
 -11   3   5         49.02         40.52         6.58 o
 -10   3   5          1.26          3.30         2.24 o
  -9   3   5        183.46        163.40         6.25 o
  -8   3   5        294.43        261.50         5.68 o
  -7   3   5        681.34        733.07        10.19 o
  -6   3   5         31.38         36.83         3.09 o
  -5   3   5        870.90       1010.18        14.15 o
  -4   3   5        964.84        963.71        26.20 o
  -3   3   5         75.13         81.86         3.61 o
  -2   3   5        107.65         87.59         3.56 o
  -1   3   5         48.86         44.01         3.22 o
   0   3   5         92.40         81.68         6.61 o
   1   3   5        110.38         83.71         4.96 o
   2   3   5       1710.70       1654.98        45.94 o
   3   3   5        185.38        184.57         5.35 o
   4   3   5         69.89        109.09         6.43 o
   5   3   5       1195.03       1232.85        17.16 o
   6   3   5        300.50        339.04        10.30 o
   7   3   5       1222.00       1210.63        14.15 o
   8   3   5        528.26        557.51        10.11 o
   9   3   5       2497.81       2623.65        25.17 o
  10   3   5         21.52         30.76         8.34 o
  11   3   5          1.39          3.40         3.75 o
  12   3   5         58.29         61.82         6.33 o
  13   3   5         44.00         47.98         7.44 o
  14   3   5         43.16         46.58         7.81 o
  15   3   5         45.70         31.95         7.03 o
 -15   4   5         13.64          9.51         8.71 o
 -14   4   5        277.04        277.11        16.01 o
 -13   4   5         27.16         37.57         8.79 o
 -12   4   5          5.26          0.04         5.56 o
 -11   4   5        401.58        372.93        17.05 o
 -10   4   5        487.07        423.54        12.95 o
  -9   4   5         92.08         82.56         5.96 o
  -8   4   5          1.36         -0.21         2.59 o
  -7   4   5         98.83         83.19         5.15 o
  -6   4   5        413.04        413.21         9.96 o
  -5   4   5       1082.74       1107.47        17.31 o
  -4   4   5        250.90        275.64         8.16 o
  -3   4   5         41.32         40.82         3.03 o
  -2   4   5       1706.10       1612.95        43.55 o
  -1   4   5       1814.46       1961.18        23.48 o
   0   4   5        214.04        231.81        12.98 o
   1   4   5         72.66         82.14         7.90 o
   2   4   5          9.08          9.74         2.34 o
   3   4   5       1979.09       1988.19        17.90 o
   4   4   5        399.49        390.53         9.69 o
   5   4   5         53.78         61.21         7.91 o
   6   4   5         16.28         17.82         3.66 o
   7   4   5        775.74        779.35        15.92 o
   8   4   5        368.24        382.15         8.77 o
   9   4   5          1.99          6.76         3.14 o
  10   4   5          7.59         13.23         4.33 o
  11   4   5         44.36         39.42         5.63 o
  12   4   5         11.18         10.13         4.04 o
  13   4   5         15.09         20.49         5.28 o
  14   4   5          1.97         -1.69         5.20 o
  15   4   5          5.85         -3.81        11.61 o
 -14   5   5          0.38          2.59         6.67 o
 -13   5   5         35.42         41.89        12.24 o
 -12   5   5        133.31        104.71        11.99 o
 -11   5   5          7.37         17.18         6.79 o
 -10   5   5         94.71        101.83         7.26 o
  -9   5   5         38.16         35.35         7.75 o
  -8   5   5        283.62        291.23        10.23 o
  -7   5   5         53.57         50.03         7.72 o
  -6   5   5         30.21         37.11         5.29 o
  -5   5   5          1.26          2.41         2.95 o
  -4   5   5         86.26         82.44        13.25 o
  -3   5   5         20.03         28.48         4.68 o
  -2   5   5       1266.95       1396.37        29.13 o
  -1   5   5         83.30         90.44        10.38 o
   0   5   5       1740.04       1818.60        81.84 o
   1   5   5        145.79        139.95        10.98 o
   2   5   5         95.04         88.10         6.33 o
   3   5   5        189.63        175.72         7.01 o
   4   5   5          8.17          5.85         5.05 o
   5   5   5        363.60        354.02        14.10 o
   6   5   5         19.68         17.15         6.55 o
   7   5   5          8.58          8.65         3.30 o
   8   5   5        535.30        559.60        14.96 o
   9   5   5        630.85        613.88        17.50 o
  10   5   5          0.35          8.81         4.39 o
  11   5   5         21.61         25.50         4.88 o
  12   5   5         94.74         82.58         7.86 o
  13   5   5        103.58        100.14         9.03 o
  14   5   5         53.36         48.82         6.32 o
 -13   6   5          0.06          5.68        12.92 o
 -12   6   5          0.05          8.40         6.28 o
 -11   6   5        297.75        308.06        19.31 o
 -10   6   5        137.73        114.77        10.28 o
  -9   6   5         25.52         18.33         8.02 o
  -8   6   5          9.21          9.39        17.09 o
  -7   6   5         46.80         45.19         7.23 o
  -6   6   5        248.93        250.18        11.25 o
  -5   6   5        357.87        335.37        14.66 o
  -4   6   5        173.61        176.23        10.64 o
  -3   6   5         67.61         66.88        10.34 o
  -2   6   5       3642.65       3981.59        46.37 o
  -1   6   5       2410.24       2510.83        37.02 o
   0   6   5          0.25         44.55        24.48 o
   1   6   5        468.82        484.65        21.75 o
   2   6   5       1091.91       1131.37        23.22 o
   3   6   5        277.68        282.99        15.04 o
   4   6   5        307.67        293.96        14.10 o
   5   6   5         34.19         21.88         6.95 o
   6   6   5          0.08          6.17         5.10 o
   7   6   5        362.35        348.63        13.22 o
   8   6   5        193.59        196.70         9.92 o
   9   6   5         47.39         60.41         8.22 o
  10   6   5         14.51         20.55         4.77 o
  11   6   5        172.64        174.47        10.04 o
  12   6   5          0.03          4.27         4.55 o
  13   6   5          3.30         10.02         4.57 o
 -12   7   5        239.53        243.19        27.28 o
 -11   7   5         18.43         23.54         9.08 o
 -10   7   5        188.97        174.36        15.90 o
  -9   7   5        132.35        107.06        12.41 o
  -8   7   5        339.70        347.74        20.72 o
  -7   7   5         94.35         97.79         9.52 o
  -6   7   5         31.46         14.33         7.70 o
  -5   7   5          1.18          0.56         4.75 o
  -4   7   5         12.55          8.75         5.67 o
  -3   7   5         70.70         75.41         8.58 o
  -2   7   5        187.13        191.31        17.49 o
  -1   7   5        409.82        425.95        17.57 o
   0   7   5        271.26        268.25        15.69 o
   1   7   5        456.93        481.68        22.82 o
   2   7   5        150.69        145.13         9.49 o
   3   7   5         34.52         33.52        11.35 o
   4   7   5        121.23        121.63        12.94 o
   5   7   5        203.72        188.11        20.73 o
   6   7   5         28.02         25.10         6.38 o
   7   7   5         55.23         51.86         5.98 o
   8   7   5        283.12        289.21        11.91 o
   9   7   5         11.87         10.19         7.56 o
  10   7   5        104.50        106.55         8.64 o
  11   7   5         48.07         57.26         6.68 o
  12   7   5         66.31         70.64         8.90 o
 -10   8   5         90.18         80.03        12.14 o
  -9   8   5         64.25         69.74        11.08 o
  -8   8   5        117.57        116.25        17.15 o
  -7   8   5         37.57         54.76         9.71 o
  -6   8   5        225.20        249.02        19.46 o
  -5   8   5        463.19        502.22        26.91 o
  -4   8   5         15.45         10.44         5.47 o
  -3   8   5         73.62         64.21         8.15 o
  -2   8   5        948.52        993.94        27.72 o
  -1   8   5        289.03        278.55        15.60 o
   0   8   5         47.92         66.10         9.34 o
   1   8   5        153.32        155.36        16.06 o
   2   8   5        808.94        838.39        27.53 o
   3   8   5         12.25         15.08         6.98 o
   4   8   5         82.38         79.23        10.09 o
   5   8   5         14.03         29.53         8.02 o
   6   8   5         11.09         15.12         7.21 o
   7   8   5        125.32        131.04        10.12 o
   8   8   5         15.44         22.30         6.32 o
   9   8   5         45.89         47.98         7.99 o
  10   8   5          3.50          6.89         6.16 o
  11   8   5        272.16        259.09        15.84 o
  -9   9   5         76.93         69.12        18.54 o
  -8   9   5        145.04        145.58        16.27 o
  -7   9   5         54.34         41.12        10.37 o
  -6   9   5          0.62         -2.64        28.17 o
  -5   9   5         13.05         18.59         8.99 o
  -4   9   5         74.10         76.99        12.48 o
  -3   9   5          3.27          9.15        19.23 o
  -2   9   5         43.80         47.37        11.10 o
  -1   9   5        144.07        143.80        16.10 o
   0   9   5          0.28         -6.73         8.61 o
   1   9   5        256.13        262.02        20.61 o
   2   9   5        230.73        235.16        20.65 o
   3   9   5          1.23          9.16         9.11 o
   4   9   5        175.83        173.90        17.43 o
   5   9   5        223.41        242.92        19.84 o
   6   9   5         51.29         65.09        11.47 o
   7   9   5         26.51         23.89         7.38 o
   8   9   5        138.64        156.84        22.43 o
  -5  10   5        161.95        205.32        34.69 o
  -4  10   5          7.02         16.77         8.81 o
  -3  10   5         17.28         10.75         8.95 o
  -2  10   5         54.54         68.69        14.71 o
  -1  10   5         13.79          6.57        12.48 o
   0  10   5          4.06          4.85         8.24 o
   1  10   5          3.31          0.44         7.63 o
   2  10   5         38.93         45.37        11.30 o
   3  10   5          7.37          1.69        25.61 o
   4  10   5         39.31         82.31        17.47 o
   5  10   5          6.89         16.53        10.21 o
   6  10   5          7.22         10.95         9.50 o
 -16   0   6         16.81         26.10        11.74 o
 -15   0   6        521.76        544.48        38.70 o
 -14   0   6         44.34         27.99         9.92 o
 -13   0   6        587.18        616.85        24.84 o
 -12   0   6        175.33        183.29        13.22 o
 -11   0   6         12.10         19.82        13.68 o
 -10   0   6        139.68        132.07        10.45 o
  -9   0   6       1160.44       1278.98        29.21 o
  -8   0   6          0.17          0.96         3.38 o
  -7   0   6       2897.53       2432.97       134.89 o
  -6   0   6          0.55          2.44         1.25 o
  -5   0   6         27.21         18.71         2.01 o
  -4   0   6         53.66         20.53         2.33 o
  -3   0   6          2.49          5.04         1.70 o
  -2   0   6        518.06        458.28         7.27 o
  -1   0   6        786.70        870.98        10.44 o
   0   0   6       9718.84       9859.04        80.73 o
   1   0   6          0.23          1.61         1.48 o
   2   0   6        964.95       1075.94        18.91 o
   3   0   6       1059.53       1127.81        11.19 o
   4   0   6       2431.11       2655.07        25.07 o
   5   0   6        795.67        960.61        22.31 o
   6   0   6       2300.58       2181.85        29.79 o
   7   0   6       4077.90       4208.68        39.32 o
   8   0   6       3595.51       3498.96        50.44 o
   9   0   6        813.05        855.05        32.73 o
  10   0   6         44.78         38.67         5.64 o
  11   0   6       1116.08       1265.09        27.82 o
  12   0   6          4.81         -0.76         6.00 o
  13   0   6       1370.26       1489.39        61.61 o
  14   0   6         51.03         52.08        15.39 o
  15   0   6          1.35         10.75        10.35 o
 -16   1   6         29.83         11.61         8.33 o
 -15   1   6        789.43        830.80        39.91 o
 -14   1   6          3.29         -2.51         3.95 o
 -13   1   6        233.06        255.19        13.83 o
 -12   1   6        245.64        291.91        11.70 o
 -11   1   6          0.65         -3.04         3.04 o
 -10   1   6       1004.48       1170.77        20.95 o
  -9   1   6          0.28          1.83         1.78 o
  -8   1   6          3.48         10.79         3.04 o
  -7   1   6        125.61        123.36         6.33 o
  -6   1   6        279.69        239.47         8.66 o
  -5   1   6         67.55         77.00         2.78 o
  -3   1   6        324.89        307.62         5.12 o
  -2   1   6         32.48         23.22         1.29 o
  -1   1   6        324.87        404.02         6.16 o
   0   1   6         67.35         61.76         2.38 o
   1   1   6       8963.45       9266.27        39.99 o
   2   1   6          5.85         10.01         1.34 o
   3   1   6       6765.98       6806.85        40.12 o
   4   1   6        578.72        586.88         6.94 o
   5   1   6       2428.15       2870.09        17.32 o
   6   1   6       1611.41       1611.12        15.31 o
   7   1   6       2258.11       2416.51        18.81 o
   8   1   6       4798.88       4811.18        38.60 o
   9   1   6         96.75        101.56         6.56 o
  10   1   6         23.43         21.16         4.06 o
  11   1   6         19.90         22.98         4.66 o
  12   1   6        895.64        932.26        25.48 o
  13   1   6         94.50         91.82         8.31 o
  14   1   6        189.26        184.01        12.82 o
  15   1   6          2.14          1.22         5.22 o
 -15   2   6        270.94        270.30        15.52 o
 -14   2   6          8.97         10.33         6.61 o
 -13   2   6        771.33        806.72        24.12 o
 -12   2   6          8.81          9.99         4.16 o
 -11   2   6        107.87        104.39         6.07 o
 -10   2   6         91.31         86.77         5.46 o
  -9   2   6        963.60        955.47        17.59 o
  -8   2   6         30.17         28.77         2.10 o
  -7   2   6       1507.65       1324.92        20.51 o
  -6   2   6       1006.72        974.97        12.73 o
  -5   2   6          7.78          6.54         1.42 o
  -4   2   6        324.72        274.56         5.06 o
  -3   2   6        767.61        733.50        13.86 o
  -2   2   6        592.45        541.15         7.93 o
  -1   2   6        285.38        267.60         6.46 o
   0   2   6       1268.28       1079.06        35.96 o
   1   2   6          0.55         -1.40         1.40 o
   2   2   6       1525.91       1647.14        14.61 o
   3   2   6       1454.43       1551.69        22.74 o
   4   2   6         97.77         80.03         3.50 o
   5   2   6        711.64        786.57         9.56 o
   6   2   6       1627.61       1585.53        12.70 o
   7   2   6       1941.42       2005.98        21.21 o
   8   2   6        667.95        667.48        10.75 o
   9   2   6         48.46         48.12         3.38 o
  10   2   6          4.08          2.60         2.88 o
  11   2   6        946.92       1001.97        24.97 o
  12   2   6         28.39         27.37         5.74 o
  13   2   6        893.97        917.65        26.81 o
  14   2   6         12.89         13.54         4.99 o
  15   2   6          3.26          9.40         5.57 o
 -16   3   6         17.56          2.03         7.58 o
 -15   3   6        157.57        156.25        29.27 o
 -14   3   6         28.73         38.96         8.88 o
 -13   3   6        408.92        390.54        14.76 o
 -12   3   6        335.13        309.49        12.53 o
 -11   3   6         37.51         34.94         5.65 o
 -10   3   6        733.38        717.98        15.20 o
  -9   3   6          5.37          7.06         2.27 o
  -8   3   6        165.55        174.40         5.01 o
  -7   3   6        206.56        205.62         4.75 o
  -6   3   6       4251.23       4208.00        55.48 o
  -5   3   6        362.91        383.56         8.08 o
  -4   3   6        789.73        746.93        11.42 o
  -3   3   6       2607.61       2591.31        34.24 o
  -2   3   6         24.70         13.16         1.47 o
  -1   3   6       5590.82       5503.01        61.41 o
   0   3   6         71.40         77.04         5.06 o
   1   3   6        270.05        258.74         8.76 o
   2   3   6        171.52        156.62        10.04 o
   3   3   6       1433.08       1364.24        16.52 o
   4   3   6        124.83        113.14         6.63 o
   5   3   6         81.69         91.80         5.11 o
   6   3   6       1087.19       1133.92        17.23 o
   7   3   6        226.89        254.75         6.81 o
   8   3   6          0.36          5.00         2.24 o
   9   3   6         20.93         26.19         3.09 o
  10   3   6        429.12        430.44        13.57 o
  11   3   6         37.12         32.88         4.91 o
  12   3   6        578.20        593.30        20.91 o
  13   3   6        131.43        141.32        11.64 o
  14   3   6         36.43         43.31         7.57 o
  15   3   6          5.64         14.50         7.62 o
 -15   4   6         57.26         58.16        15.10 o
 -14   4   6         12.67         13.60         5.73 o
 -13   4   6        710.46        692.00        24.11 o
 -12   4   6         24.87         28.01         8.84 o
 -11   4   6        234.54        205.97        11.48 o
 -10   4   6         13.90         17.08         3.73 o
  -9   4   6        499.49        441.40        12.79 o
  -8   4   6         46.75         37.50         3.85 o
  -7   4   6        324.47        284.59         9.10 o
  -6   4   6       1501.47       1600.75        21.42 o
  -5   4   6          0.01         -0.16         2.61 o
  -4   4   6        458.29        443.44        18.26 o
  -3   4   6        377.14        364.66        16.24 o
  -2   4   6       1305.67       1315.69        20.18 o
  -1   4   6       2136.50       2128.10        23.82 o
   0   4   6        848.02        819.78        17.11 o
   1   4   6         19.50         22.44         3.66 o
   2   4   6       1779.84       1826.70        50.78 o
   3   4   6        141.76        133.52         4.11 o
   4   4   6          0.74          2.57         1.31 o
   5   4   6        176.05        169.50         9.01 o
   6   4   6        666.01        650.96        14.56 o
   7   4   6        851.04        863.97        16.90 o
   8   4   6          0.01          3.03         2.86 o
   9   4   6          0.92          4.21         2.77 o
  10   4   6         49.17         55.16         5.85 o
  11   4   6        498.04        466.04        15.56 o
  12   4   6          3.20          4.41         3.91 o
  13   4   6        320.03        311.74        13.97 o
  14   4   6          1.64          0.63         4.57 o
  15   4   6         13.95         -9.32        13.30 o
 -14   5   6          0.08          5.96         8.31 o
 -13   5   6        243.30        254.96        18.12 o
 -12   5   6        204.39        197.09        15.76 o
 -11   5   6         90.98         87.19        10.81 o
 -10   5   6        126.57        111.78         9.06 o
  -9   5   6         14.60         10.56         3.89 o
  -8   5   6        516.48        527.88        16.08 o
  -7   5   6        273.24        267.68         9.81 o
  -6   5   6       1731.21       1803.14        22.31 o
  -5   5   6          6.90          6.83         7.96 o
  -4   5   6        451.71        452.08        18.81 o
  -3   5   6       1700.71       1716.88        48.02 o
  -2   5   6         21.96         38.03         5.53 o
  -1   5   6       1043.70       1099.36        22.88 o
   0   5   6        963.43        952.58        26.45 o
   1   5   6         64.69         56.15         5.57 o
   2   5   6          3.89          6.63         4.02 o
   3   5   6        448.36        432.78        10.78 o
   4   5   6         74.76         60.42         3.55 o
   5   5   6          4.94         19.65         5.06 o
   6   5   6        469.50        458.70        13.44 o
   7   5   6         37.94         42.09         5.10 o
   8   5   6        291.81        306.60        11.56 o
   9   5   6         36.72         43.23         6.05 o
  10   5   6       1209.97       1184.48        24.88 o
  11   5   6        124.75        123.04         9.17 o
  12   5   6        582.41        577.51        19.00 o
  13   5   6         31.66         36.14         6.19 o
  14   5   6         39.19         41.14         7.87 o
 -13   6   6        201.28        194.79        16.80 o
 -12   6   6          1.03          2.65         8.36 o
 -11   6   6         76.94         76.55        11.24 o
 -10   6   6          6.26          4.39         4.91 o
  -9   6   6        196.08        173.57        14.08 o
  -8   6   6         80.37         62.02        24.70 o
  -7   6   6        628.78        624.48        19.92 o
  -6   6   6        196.51        199.64        10.32 o
  -5   6   6        100.63        117.83         9.47 o
  -4   6   6          0.68         -1.32         4.71 o
  -3   6   6         10.60         13.28        10.78 o
  -2   6   6       1141.28       1306.78        40.05 o
  -1   6   6        212.62        244.31        12.80 o
   0   6   6       2522.87       2582.83        47.44 o
   1   6   6        211.01        208.63        11.03 o
   2   6   6        295.45        299.19        12.30 o
   3   6   6          4.26         -1.28         4.17 o
   4   6   6        317.99        311.55        14.77 o
   5   6   6          9.62          9.46         5.35 o
   6   6   6        337.40        322.35        15.01 o
   7   6   6        668.12        642.90        17.47 o
   8   6   6         20.95         23.80         4.74 o
   9   6   6        219.63        212.49        13.75 o
  10   6   6          3.34          8.29         4.63 o
  11   6   6         66.95         76.04         7.20 o
  12   6   6         17.28         11.33         4.41 o
  13   6   6        109.43         92.22        12.39 o
 -11   7   6         18.73         22.54        15.06 o
 -10   7   6          7.72          1.10         6.49 o
  -9   7   6         28.43         15.30        10.56 o
  -8   7   6        111.90        106.41        12.87 o
  -7   7   6        129.75        134.63        12.82 o
  -6   7   6        198.24        208.27        10.92 o
  -5   7   6         37.36         40.81         6.85 o
  -4   7   6        142.03        143.28        10.65 o
  -3   7   6        123.05        131.12        10.32 o
  -2   7   6         77.60         89.25         9.23 o
  -1   7   6          8.84         15.62         5.35 o
   0   7   6        210.78        209.48        12.44 o
   1   7   6         99.66         99.86         9.12 o
   2   7   6         80.77         79.66         7.40 o
   3   7   6        186.66        174.98        14.77 o
   4   7   6         49.25         45.37         8.85 o
   5   7   6          0.01          9.79        12.64 o
   6   7   6         84.89         99.03        14.21 o
   7   7   6        159.51        162.38        10.12 o
   8   7   6          0.79          9.92         5.88 o
   9   7   6         46.73         57.58         8.22 o
  10   7   6        275.46        286.78        13.13 o
  11   7   6         88.72         77.16         7.45 o
  12   7   6        133.41        130.90        11.43 o
 -10   8   6          7.77         22.29         8.50 o
  -9   8   6        156.31        145.09        15.21 o
  -8   8   6        150.83        169.45        20.30 o
  -7   8   6        714.24        742.21        25.56 o
  -6   8   6          6.04         14.65        20.91 o
  -5   8   6        144.69        160.45        12.69 o
  -4   8   6         22.00         20.39         6.35 o
  -3   8   6         30.32         29.53         6.89 o
  -2   8   6        309.04        343.05        17.49 o
  -1   8   6        154.18        158.95        12.56 o
   0   8   6       1118.50       1149.46        30.87 o
   1   8   6        174.71        183.69        14.07 o
   2   8   6        245.27        247.74        16.12 o
   3   8   6         82.25         72.87         9.42 o
   4   8   6         97.74        116.71        11.57 o
   5   8   6         44.93         56.44         8.96 o
   6   8   6        149.82        159.21        15.09 o
   7   8   6        199.45        196.07        11.87 o
   8   8   6          0.01          1.78         5.23 o
   9   8   6        110.90         97.49        10.72 o
  10   8   6          2.91          0.28         6.51 o
  11   8   6          0.27          5.13         5.36 o
  -9   9   6         64.70         84.76        19.88 o
  -8   9   6          0.76         -2.27         7.58 o
  -7   9   6         14.99         24.05         8.71 o
  -6   9   6         75.25         64.53        14.01 o
  -5   9   6          5.45         21.20        13.27 o
  -4   9   6         76.31         75.91        12.86 o
  -3   9   6          0.63         -8.47         8.47 o
  -2   9   6         24.90         18.65         8.43 o
  -1   9   6          0.94         -0.43         7.91 o
   0   9   6          0.78         -8.37         8.37 o
   1   9   6         24.63         30.26        13.33 o
   2   9   6         22.63         53.67        12.73 o
   3   9   6          2.28          1.41         6.73 o
   4   9   6          0.18          6.73        15.42 o
   5   9   6          0.09         25.36        10.67 o
   6   9   6          8.54         19.77         9.26 o
   7   9   6         51.06         37.44         7.14 o
   8   9   6         22.63          1.87         7.61 o
  -5  10   6         18.15         27.88        16.59 o
  -4  10   6          5.83         16.92         9.29 o
  -3  10   6          1.29         10.81         8.24 o
  -2  10   6         15.86         29.95        14.15 o
  -1  10   6         48.13         42.66        16.85 o
   0  10   6         91.54         93.91        14.84 o
   1  10   6         12.28         40.59        11.37 o
   2  10   6         55.96         73.52        14.25 o
   3  10   6         11.62         21.33        10.20 o
   4  10   6          0.74         32.21        14.19 o
   5  10   6         36.15         62.81        16.72 o
   6  10   6         36.20         22.06        10.51 o
 -16   1   7         17.19         17.57         9.76 o
 -15   1   7         20.84         24.17         8.23 o
 -14   1   7          7.31          6.01         4.79 o
 -13   1   7         20.44         13.59         6.85 o
 -12   1   7        109.12        115.29         7.86 o
 -11   1   7         56.93         38.05         6.14 o
 -10   1   7          5.12          8.04         3.26 o
  -9   1   7         79.89         57.83         3.35 o
  -8   1   7          0.60         -0.61         1.70 o
  -7   1   7         75.69         69.16         3.07 o
  -6   1   7          1.44          4.51         1.33 o
  -5   1   7        287.04        300.53         8.79 o
  -4   1   7          5.66          4.10         1.46 o
  -3   1   7        204.51        207.10         4.55 o
  -2   1   7        943.14        940.36        10.27 o
  -1   1   7         28.35         28.11         1.39 o
   0   1   7       2305.62       2463.87        14.25 o
   1   1   7         70.47         78.42         3.31 o
   2   1   7         23.02         40.87         2.10 o
   3   1   7        563.20        621.06         6.41 o
   4   1   7          2.46          5.29         1.19 o
   5   1   7        163.03        187.67         5.12 o
   6   1   7        222.77        237.53         6.16 o
   7   1   7          0.03          2.35         2.20 o
   8   1   7         20.28         25.10         4.03 o
   9   1   7        501.58        536.58        16.19 o
  10   1   7          0.10         -3.23         3.23 o
  11   1   7          5.22          4.04         3.21 o
  12   1   7          7.85         10.76         4.46 o
  13   1   7          3.49          7.48         4.29 o
  14   1   7          0.05         -3.41         5.27 o
  15   1   7          3.46         -4.73         6.90 o
 -15   2   7         10.88          4.55         5.90 o
 -14   2   7        142.10        142.08        12.40 o
 -13   2   7         57.69         70.79        10.56 o
 -12   2   7        473.53        426.33        16.84 o
 -11   2   7         30.96         29.05         3.82 o
 -10   2   7        675.89        643.36        13.78 o
  -9   2   7          5.65          9.86         2.91 o
  -8   2   7         96.14         97.26         3.85 o
  -7   2   7         26.46         25.97         1.81 o
  -6   2   7          0.84          5.25         1.22 o
  -5   2   7          3.91          9.19         1.82 o
  -4   2   7          1.02          1.71         1.30 o
  -3   2   7        172.46        178.30         6.10 o
  -2   2   7       1580.99       1646.06        14.51 o
  -1   2   7         40.35         46.10         3.18 o
   0   2   7        475.64        510.18         8.26 o
   1   2   7        884.19        989.06        14.99 o
   2   2   7        311.69        311.76         7.22 o
   3   2   7       9834.64      11146.62        39.74 o
   4   2   7         59.73         58.98         3.26 o
   5   2   7        412.50        468.55         7.67 o
   6   2   7        145.70        145.58         4.21 o
   7   2   7          0.63          5.00         1.54 o
   8   2   7        256.48        262.32         7.07 o
   9   2   7        439.63        465.39         9.63 o
  10   2   7        143.46        143.47         8.05 o
  11   2   7         56.91         61.67         7.46 o
  12   2   7         15.37         24.28         5.70 o
  13   2   7          5.07          7.85         5.99 o
  14   2   7          3.11          0.17         4.22 o
  15   2   7         17.61          4.74         9.37 o
 -16   3   7        145.29        154.03        23.64 o
 -15   3   7         25.65         31.65         8.97 o
 -14   3   7         52.61         49.55         9.91 o
 -13   3   7          5.08          1.62         6.80 o
 -12   3   7        294.62        278.72        12.12 o
 -11   3   7        131.72        105.21         7.43 o
 -10   3   7          0.09          3.13         2.31 o
  -9   3   7          3.65          5.44         2.39 o
  -8   3   7        225.66        224.65         7.59 o
  -7   3   7         68.10         63.52         3.20 o
  -6   3   7        140.43        160.60         5.85 o
  -5   3   7          8.15          7.27         1.32 o
  -4   3   7        328.39        352.28         6.55 o
  -3   3   7         58.51         65.79         4.83 o
  -2   3   7       1739.81       1915.34        28.69 o
  -1   3   7        765.26        769.10        11.14 o
   0   3   7        946.05       1081.19        17.92 o
   1   3   7       1025.78       1047.07        16.77 o
   2   3   7          1.92          8.62         3.30 o
   3   3   7        530.99        552.76        11.31 o
   4   3   7         72.50         87.21         8.19 o
   5   3   7        574.89        625.90        12.72 o
   6   3   7         29.10         29.52         4.14 o
   7   3   7         30.73         31.09         3.06 o
   8   3   7         50.73         53.78         3.81 o
   9   3   7        314.99        324.32         8.43 o
  10   3   7         59.06         66.55         5.86 o
  11   3   7        163.39        152.52         8.80 o
  12   3   7          0.38         27.77         6.52 o
  13   3   7         47.62         55.65         9.93 o
  14   3   7         70.01         74.01        13.12 o
  15   3   7          1.38        -11.73        11.73 o
 -15   4   7        123.17         95.84        19.44 o
 -14   4   7        318.83        321.21        17.43 o
 -13   4   7         39.38         49.97         8.08 o
 -12   4   7         37.31         25.77         6.19 o
 -11   4   7        391.06        362.48        19.13 o
 -10   4   7        434.09        419.54        12.73 o
  -9   4   7          8.04         14.53         3.53 o
  -8   4   7          6.40          8.57         2.24 o
  -7   4   7        187.92        191.82         7.02 o
  -6   4   7        610.62        601.65        13.05 o
  -5   4   7       1013.59       1002.48        16.05 o
  -4   4   7         57.81         62.73         4.63 o
  -3   4   7        204.88        184.17        10.98 o
  -2   4   7       1137.45       1083.81        34.11 o
  -1   4   7         39.22         65.21         4.15 o
   0   4   7         32.22         35.40         4.36 o
   1   4   7        800.05        849.14        17.01 o
   2   4   7        559.22        556.27        16.52 o
   3   4   7        654.47        668.46        16.18 o
   4   4   7        508.06        487.73         9.99 o
   5   4   7         55.15         48.33         6.59 o
   6   4   7        171.21        188.29         8.35 o
   7   4   7        280.14        286.25        10.30 o
   8   4   7         21.15         26.25         3.37 o
   9   4   7         29.75         31.87         3.95 o
  10   4   7         60.37         50.80         5.74 o
  11   4   7         86.75         81.13         6.99 o
  12   4   7         41.01         50.90         6.33 o
  13   4   7          8.06          3.84         4.34 o
  14   4   7          6.88          8.05         7.92 o
 -14   5   7          3.13         -4.45         8.67 o
 -13   5   7         14.62         31.32         7.95 o
 -12   5   7         65.71         68.35        10.85 o
 -11   5   7          5.72          4.79         6.38 o
 -10   5   7         35.17         34.88         5.59 o
  -9   5   7         91.09         90.77         8.23 o
  -8   5   7        300.42        309.96        10.54 o
  -7   5   7          3.46          5.65         2.89 o
  -6   5   7         75.96         82.75         6.67 o
  -5   5   7        124.41        121.59         9.50 o
  -4   5   7        450.77        455.50        13.41 o
  -3   5   7          0.71          6.28         2.63 o
  -2   5   7        313.10        331.52        14.95 o
  -1   5   7        597.56        643.49        18.10 o
   0   5   7          0.06          7.38         3.89 o
   1   5   7        432.39        423.12        17.15 o
   2   5   7         26.53         38.16         4.42 o
   3   5   7          2.80          1.38         2.25 o
   4   5   7        125.07        118.64         5.64 o
   5   5   7        465.66        455.04        15.91 o
   6   5   7        293.13        291.41        12.06 o
   7   5   7         84.64         90.56         6.71 o
   8   5   7        881.90        905.28        19.38 o
   9   5   7        298.89        303.58        10.42 o
  10   5   7         84.06         83.73         7.49 o
  11   5   7         72.78         68.47         7.24 o
  12   5   7         17.27         29.04         5.77 o
  13   5   7         22.48         36.13         7.84 o
 -13   6   7         30.61         26.78         9.07 o
 -12   6   7         17.57         26.45         8.08 o
 -11   6   7        368.44        361.95        21.12 o
 -10   6   7         41.06         28.11         7.26 o
  -9   6   7         69.16         84.38        11.06 o
  -8   6   7        359.00        373.85        19.90 o
  -7   6   7         87.45        101.40         8.53 o
  -6   6   7       1661.61       1713.60        28.41 o
  -5   6   7       1323.62       1420.88        29.94 o
  -4   6   7        262.26        283.09        16.53 o
  -3   6   7         17.82         16.06         5.28 o
  -2   6   7        865.35        916.78        26.29 o
  -1   6   7        217.93        237.95        12.40 o
   0   6   7        314.84        329.39        13.79 o
   1   6   7          6.01          5.16         3.64 o
   2   6   7        245.26        255.55        11.27 o
   3   6   7          0.41         -1.29         2.84 o
   4   6   7        215.35        210.78        12.38 o
   5   6   7        265.91        275.39        14.08 o
   6   6   7         22.83         25.33         5.87 o
   7   6   7        344.81        345.54        13.12 o
   8   6   7          6.55          7.20         4.42 o
   9   6   7         46.42         64.36         8.87 o
  10   6   7        137.93        126.16         9.29 o
  11   6   7         82.45         74.10         7.80 o
  12   6   7         21.39         26.54         8.33 o
  13   6   7         13.14         26.78         7.72 o
 -11   7   7         13.73         13.20         9.43 o
 -10   7   7         67.48         61.14        11.50 o
  -9   7   7         28.41         24.81        15.91 o
  -8   7   7         99.68         99.10        12.05 o
  -7   7   7         12.16         12.54         5.47 o
  -6   7   7         17.71         24.02         9.11 o
  -5   7   7         31.94         36.47         6.99 o
  -4   7   7        238.61        256.69        14.42 o
  -3   7   7          0.01          1.10         4.66 o
  -2   7   7          5.62          3.86         4.58 o
  -1   7   7        175.74        173.83        11.32 o
   0   7   7         50.14         44.43         5.49 o
   1   7   7         29.19         33.50         5.69 o
   2   7   7         81.21         66.27         7.01 o
   3   7   7          0.45          6.61         6.13 o
   4   7   7        115.86        113.93        12.89 o
   5   7   7        405.28        415.48        30.30 o
   6   7   7        137.54        135.66        11.17 o
   7   7   7          1.63          5.36         5.11 o
   8   7   7        770.79        763.18        20.74 o
   9   7   7        306.45        280.62        16.94 o
  10   7   7          1.76         13.50         5.16 o
  11   7   7         21.69         19.53         4.79 o
  12   7   7        206.72        197.06        17.24 o
 -10   8   7          6.21         -0.71         7.61 o
  -9   8   7         57.28         76.61        14.06 o
  -8   8   7        167.23        181.47        23.98 o
  -7   8   7         81.17         90.54        12.98 o
  -6   8   7        363.77        380.85        15.73 o
  -5   8   7        317.08        344.98        17.53 o
  -4   8   7        192.49        202.96        13.50 o
  -3   8   7         37.18         34.60         7.04 o
  -2   8   7        842.77        906.64        27.87 o
  -1   8   7        417.83        434.88        19.86 o
   0   8   7        141.35        160.62         9.67 o
   1   8   7        180.06        167.33        16.08 o
   2   8   7        307.08        314.93        20.80 o
   3   8   7         24.02         35.38         9.99 o
   4   8   7         88.80        111.29        19.69 o
   5   8   7         33.99         30.57        18.49 o
   6   8   7         15.02         18.90         6.88 o
   7   8   7         62.83         59.24         7.49 o
   8   8   7         73.28         71.75         8.83 o
   9   8   7        129.27        137.01        11.49 o
  10   8   7          7.47         -1.06         5.67 o
  11   8   7        110.33         62.39        17.36 o
  -9   9   7         26.98         27.47        13.62 o
  -8   9   7        230.65        228.97        28.46 o
  -7   9   7         26.97         26.92        15.25 o
  -6   9   7         19.92         25.79         7.66 o
  -5   9   7         81.37         90.66        13.68 o
  -4   9   7        117.68        149.54        30.78 o
  -3   9   7          7.59         15.45         8.71 o
  -2   9   7          0.30          3.60        16.75 o
  -1   9   7         82.98         91.06        30.02 o
   0   9   7          0.00         10.36         8.06 o
   1   9   7         91.52         94.41        13.77 o
   2   9   7        199.57        242.18        20.33 o
   3   9   7         25.00         32.60         7.98 o
   4   9   7         82.42         98.56        11.66 o
   5   9   7        184.47        195.21        15.72 o
   6   9   7          0.61          3.94         5.63 o
   7   9   7          3.79          3.64         4.81 o
   8   9   7         94.64         81.97        12.02 o
  -5  10   7         40.93         69.14        18.31 o
  -4  10   7         68.89         93.68        15.11 o
  -3  10   7         25.65         27.06        10.78 o
  -2  10   7        298.73        317.95        46.50 o
  -1  10   7        104.85         96.58        25.79 o
   0  10   7          8.09         22.12        11.65 o
   1  10   7         52.42         79.05        16.57 o
   2  10   7        339.91        366.07        55.98 o
   3  10   7          5.92          8.64        16.08 o
   4  10   7         81.43        110.04        19.62 o
   5  10   7          7.12         62.91        16.16 o
   6  10   7         73.72         60.69        14.34 o
 -15   0   8         99.81        110.88        18.95 o
 -14   0   8         10.86          4.72         5.15 o
 -13   0   8        903.81        909.23        35.45 o
 -12   0   8        450.22        441.55        20.61 o
 -11   0   8       2694.51       2431.68        45.55 o
 -10   0   8         17.57         28.85         6.24 o
  -9   0   8        234.25        266.94        13.99 o
  -8   0   8          1.28         -2.13         3.68 o
  -7   0   8       1352.90       1348.69        13.96 o
  -6   0   8        583.04        527.43         8.96 o
  -5   0   8        138.67        153.48         5.50 o
  -4   0   8        169.96        133.36         4.24 o
  -3   0   8        568.83        534.19        10.07 o
  -2   0   8       1372.32       1380.32        12.10 o
  -1   0   8       1396.75       1501.72        15.41 o
   0   0   8       3381.54       3207.59        27.24 o
   1   0   8        196.76        216.08         7.37 o
   2   0   8      12834.61      14293.17       163.21 o
   3   0   8        215.56        175.65         5.28 o
   4   0   8       8005.85       9723.96        91.17 o
   5   0   8         91.23         96.33         3.87 o
   6   0   8       2370.29       2342.65        26.45 o
   7   0   8       1167.70       1237.62        21.11 o
   8   0   8        813.28        790.57        18.27 o
   9   0   8          4.53          2.41         3.75 o
  10   0   8         37.50         37.87         5.24 o
  11   0   8       1738.41       1722.13        47.02 o
  12   0   8          5.51          9.15         6.15 o
  13   0   8        429.75        442.01        24.81 o
  14   0   8          2.76          4.00        10.08 o
  15   0   8          1.07          2.39        10.36 o
 -15   1   8         70.20         67.46         8.10 o
 -14   1   8         37.81         38.30         8.19 o
 -13   1   8        461.42        423.85        14.91 o
 -12   1   8        822.12        814.93        22.00 o
 -11   1   8        201.56        193.08         9.45 o
 -10   1   8       2233.55       2141.63        35.12 o
  -9   1   8          5.62          5.09         1.97 o
  -8   1   8          4.04          7.92         2.73 o
  -7   1   8        266.54        254.44         5.27 o
  -6   1   8       1614.03       1456.78        18.55 o
  -5   1   8         30.99         43.95         2.47 o
  -4   1   8          6.84          2.53         1.39 o
  -3   1   8       1651.92       1615.84        13.26 o
  -2   1   8        823.82        796.91         7.31 o
  -1   1   8       6721.36       7113.10        26.41 o
   0   1   8         94.25         83.84         2.99 o
   1   1   8       5807.12       6206.22        65.40 o
   2   1   8          0.09          1.68         1.15 o
   3   1   8       4190.79       4074.52        15.98 o
   4   1   8         65.51         95.80         3.11 o
   5   1   8       1033.64       1144.56        12.17 o
   6   1   8       1814.99       1779.24        19.07 o
   7   1   8       1303.63       1420.39        20.94 o
   8   1   8       1535.53       1446.67        25.11 o
   9   1   8          9.31         12.53         3.96 o
  10   1   8        834.75        873.08        17.45 o
  11   1   8         24.75         30.66         4.28 o
  12   1   8        569.49        541.41        15.39 o
  13   1   8        115.14        129.04         9.52 o
  14   1   8          2.28         -0.18         6.63 o
  15   1   8         11.85          9.71        11.86 o
 -15   2   8         17.89         18.21        11.18 o
 -14   2   8         40.83         29.44         6.19 o
 -13   2   8        528.69        535.98        19.70 o
 -12   2   8        235.01        225.95        12.68 o
 -11   2   8        585.64        578.98        13.82 o
 -10   2   8         61.37         60.72         5.13 o
  -9   2   8        423.69        418.15         9.81 o
  -8   2   8          0.04         -2.19         2.22 o
  -7   2   8       1934.63       1873.87        17.46 o
  -6   2   8        225.24        203.05         5.11 o
  -5   2   8        116.99        115.53         4.81 o
  -4   2   8          2.66          6.05         1.42 o
  -3   2   8       1771.15       1818.27        28.94 o
  -2   2   8        850.43        845.60        11.06 o
  -1   2   8        885.97        904.22        27.99 o
   0   2   8       4253.53       4035.98        20.64 o
   1   2   8          6.74          9.26         2.66 o
   2   2   8       2930.20       3259.85        24.02 o
   3   2   8         28.10         35.78         3.71 o
   4   2   8         13.77         36.95         4.69 o
   5   2   8        220.24        244.22         5.76 o
   6   2   8       2231.77       2179.61        16.90 o
   7   2   8       1428.20       1421.53        17.62 o
   8   2   8       1011.13        982.16        13.79 o
   9   2   8        527.78        513.26        10.29 o
  10   2   8          4.58          6.55         3.51 o
  11   2   8        763.09        800.72        22.54 o
  12   2   8          0.12          0.66         5.93 o
  13   2   8        482.85        491.77        17.78 o
  14   2   8         28.33         19.64         6.73 o
 -15   3   8         25.91         35.33         9.15 o
 -14   3   8          9.59         13.07         6.65 o
 -13   3   8        294.42        307.89        16.06 o
 -12   3   8        253.91        257.28        11.68 o
 -11   3   8          8.55         12.13         3.53 o
 -10   3   8        286.97        297.80         8.31 o
  -9   3   8          5.69          6.64         2.30 o
  -8   3   8       1010.35        948.86        24.80 o
  -7   3   8         48.62         52.74         3.44 o
  -6   3   8        674.07        579.66        23.99 o
  -5   3   8         17.51         13.92         1.67 o
  -4   3   8         13.03          6.96         1.11 o
  -3   3   8       3226.64       3280.92        30.60 o
  -2   3   8         40.52         53.40         4.23 o
  -1   3   8       2721.10       2936.22        29.18 o
   0   3   8        307.24        317.06         9.74 o
   1   3   8       2388.70       2441.75        33.67 o
   2   3   8          6.35          8.99         2.33 o
   3   3   8       1105.71       1133.68        18.05 o
   4   3   8        582.17        600.86        15.05 o
   5   3   8        309.32        333.95         7.33 o
   6   3   8        685.59        615.81        21.51 o
   7   3   8       2224.81       2263.72        20.28 o
   8   3   8        801.60        772.24        12.54 o
   9   3   8        180.06        163.31         6.26 o
  10   3   8        128.48        142.24        10.27 o
  11   3   8          1.53          7.67         3.63 o
  12   3   8       1216.50       1309.55        30.92 o
  13   3   8         55.10         65.23        13.05 o
  14   3   8          0.05         -4.70         7.19 o
  15   3   8          0.82         -4.17        11.02 o
 -15   4   8          5.92         21.25        13.43 o
 -14   4   8        151.11        135.36        11.65 o
 -13   4   8        204.61        189.45        13.11 o
 -12   4   8         13.74         20.13         6.09 o
 -11   4   8          3.23          2.45         4.72 o
 -10   4   8         48.17         50.41         7.67 o
  -9   4   8        822.50        767.96        19.93 o
  -8   4   8         80.58         88.07         5.15 o
  -7   4   8       2874.62       2808.05        29.51 o
  -6   4   8        222.52        224.34         7.97 o
  -5   4   8        544.58        504.20         8.65 o
  -4   4   8         62.65         78.24         6.99 o
  -3   4   8       2348.49       2489.00        31.02 o
  -2   4   8        270.60        255.52        17.50 o
  -1   4   8        319.00        318.06         9.21 o
   0   4   8       1163.35       1141.36        42.99 o
   1   4   8         17.35         18.02         3.27 o
   2   4   8         16.77         18.42         3.26 o
   3   4   8        147.02        131.44         7.50 o
   4   4   8       1749.88       1702.48        15.71 o
   5   4   8        228.76        239.55         9.08 o
   6   4   8       1489.94       1459.58        31.33 o
   7   4   8       1273.41       1245.10        28.96 o
   8   4   8        367.47        362.62         9.16 o
   9   4   8        587.33        568.32        13.07 o
  10   4   8          4.04          6.05         3.48 o
  11   4   8        129.15        149.75         9.24 o
  12   4   8          1.37          0.55         3.85 o
  13   4   8        464.99        469.18        29.66 o
  14   4   8         56.10         50.98        11.92 o
 -14   5   8          1.24          1.94         8.83 o
 -13   5   8        317.85        353.46        18.54 o
 -12   5   8        118.32        120.37        10.88 o
 -11   5   8          0.53          4.10         4.94 o
 -10   5   8          0.81          2.81         4.07 o
  -9   5   8          7.75         20.18         5.21 o
  -8   5   8        472.98        464.29        20.23 o
  -7   5   8        141.29        152.48         8.65 o
  -6   5   8        835.56        818.35        21.37 o
  -5   5   8         60.05         52.04         6.60 o
  -4   5   8        456.83        446.02        15.65 o
  -3   5   8        971.11       1035.62        16.52 o
  -2   5   8        126.82        116.18         5.53 o
  -1   5   8        493.79        507.11        19.71 o
   0   5   8          8.64          8.58         3.38 o
   1   5   8        266.96        282.79        18.34 o
   2   5   8          1.96          4.14         3.04 o
   3   5   8        595.04        560.31        12.70 o
   4   5   8        414.03        409.78         9.86 o
   5   5   8          8.83         -1.03         4.49 o
   6   5   8        119.07        119.56         7.42 o
   7   5   8        726.80        710.09        17.10 o
   8   5   8          3.98         13.55         4.73 o
   9   5   8        276.47        264.79         9.87 o
  10   5   8         97.64        115.82         8.32 o
  11   5   8         36.59         32.48         5.50 o
  12   5   8        298.54        307.05        17.50 o
  13   5   8          0.01          4.63         8.38 o
 -12   6   8          4.92         12.44         6.05 o
 -11   6   8         32.91         38.82        16.86 o
 -10   6   8          1.70          3.22         4.87 o
  -9   6   8        674.00        682.10        26.83 o
  -8   6   8        171.61        183.58        14.64 o
  -7   6   8       1537.60       1564.67        27.59 o
  -6   6   8        155.40        185.56        10.40 o
  -5   6   8        263.98        282.58        17.41 o
  -4   6   8         44.96         54.64         8.36 o
  -3   6   8        200.33        217.71        11.39 o
  -2   6   8        109.16        136.46         9.69 o
  -1   6   8        116.32        110.89         7.48 o
   0   6   8        233.67        230.16        11.68 o
   1   6   8          1.73         -1.48         3.87 o
   2   6   8          1.68         -2.07         3.28 o
   3   6   8        130.52        116.91         7.20 o
   4   6   8        172.27        175.76        13.12 o
   5   6   8         66.51         55.77         7.50 o
   6   6   8        303.43        299.03        14.56 o
   7   6   8        430.63        415.28        14.34 o
   8   6   8          1.67          4.97         3.96 o
   9   6   8         15.53         20.64         4.85 o
  10   6   8         90.79         88.71         8.55 o
  11   6   8         78.68         73.01         7.59 o
  12   6   8         14.67         35.74         8.34 o
 -11   7   8         24.88         22.49         6.42 o
 -10   7   8          0.23         -6.47         6.47 o
  -9   7   8          0.50          4.11         6.34 o
  -8   7   8        108.11        108.59        12.37 o
  -7   7   8         22.97         32.17         5.88 o
  -6   7   8        856.34        850.96        21.80 o
  -5   7   8          0.71          1.62         5.06 o
  -4   7   8        397.26        435.07        18.77 o
  -3   7   8         23.76         37.70         9.39 o
  -2   7   8         31.24         36.44         9.13 o
  -1   7   8          0.02          3.39         4.10 o
   0   7   8         87.96         84.29         7.90 o
   1   7   8        297.78        284.35        13.75 o
   2   7   8         44.91         60.28         9.99 o
   3   7   8        546.85        512.18        24.24 o
   4   7   8          7.41         16.48         7.66 o
   5   7   8          8.84         16.39        13.60 o
   6   7   8         30.62         31.16         6.89 o
   7   7   8          0.87          2.34         4.82 o
   8   7   8         83.62         93.38         8.42 o
   9   7   8         11.16         16.09         6.52 o
  10   7   8        221.96        216.82        12.30 o
  11   7   8          0.47          3.83         5.55 o
 -10   8   8          6.19         -2.35         8.71 o
  -9   8   8         80.13         81.66        12.56 o
  -8   8   8         24.91         46.86        13.52 o
  -7   8   8         85.24         77.59        12.86 o
  -6   8   8         23.07         28.06         6.34 o
  -5   8   8          0.36         -1.42         8.41 o
  -4   8   8         58.25         70.87        10.07 o
  -3   8   8         83.82         89.54        10.03 o
  -2   8   8        109.94        133.83        10.15 o
  -1   8   8         29.96         36.77         5.79 o
   0   8   8        319.82        356.64        14.40 o
   1   8   8        114.13        133.74        14.25 o
   2   8   8         75.90         79.42        15.86 o
   3   8   8         14.78         20.57         9.95 o
   4   8   8         52.63         73.23        12.44 o
   5   8   8          7.85         17.51         8.46 o
   6   8   8         23.26         28.28         8.76 o
   7   8   8         34.74         33.75         6.35 o
   8   8   8          1.52          7.67         5.34 o
   9   8   8          5.44         16.03         5.76 o
  10   8   8          3.73         -5.31         6.06 o
  -9   9   8          1.42         12.59        11.21 o
  -8   9   8         39.48         53.46        17.62 o
  -7   9   8          1.75         16.28         8.37 o
  -6   9   8        266.91        244.60        17.32 o
  -5   9   8         12.28          1.75         7.08 o
  -4   9   8         53.28         46.43         8.29 o
  -3   9   8          3.53          5.10         5.59 o
  -2   9   8          0.02          7.05         5.71 o
  -1   9   8         85.08         66.37        16.94 o
   0   9   8        124.59        131.95        15.76 o
   1   9   8        127.98        123.20        12.33 o
   2   9   8         27.40         41.15         8.70 o
   3   9   8         66.79         45.92        15.84 o
   4   9   8          1.97          4.45         7.57 o
   5   9   8          3.75          7.37         6.50 o
   6   9   8         47.63         51.66         8.92 o
   7   9   8          7.10         -0.38         4.90 o
   8   9   8         20.35         16.43         8.84 o
  -6  10   8         15.90         15.21        11.55 o
  -5  10   8         10.08          8.47        13.25 o
  -4  10   8          4.43          1.74         7.12 o
  -3  10   8         66.28         71.50        14.11 o
  -2  10   8         81.09        129.42        18.44 o
  -1  10   8          8.27         23.33        10.76 o
   0  10   8        203.37        222.62        21.01 o
   1  10   8         48.19         66.12        13.63 o
   2  10   8         79.47        104.36        16.06 o
   3  10   8          6.94         41.74        14.86 o
   4  10   8         75.88         93.95        17.63 o
   5  10   8          0.54         -4.03         8.54 o
   6  10   8         28.72         24.45        10.64 o
 -15   1   9         27.55         36.76         8.38 o
 -14   1   9          1.86          2.63         4.35 o
 -13   1   9         22.83         34.86         5.41 o
 -12   1   9          4.50         12.56         5.02 o
 -11   1   9          6.69          7.16         3.54 o
 -10   1   9          0.99          8.33         4.37 o
  -9   1   9        414.08        381.22         8.85 o
  -8   1   9         82.84         73.82         3.97 o
  -7   1   9        390.33        385.77         6.77 o
  -6   1   9          1.97          7.53         1.63 o
  -5   1   9         78.39         66.73         3.14 o
  -4   1   9         12.41         12.65         1.89 o
  -3   1   9          0.00          6.38         1.87 o
  -2   1   9       2436.05       2732.63        16.46 o
  -1   1   9         86.89         96.89         5.18 o
   0   1   9         53.63         65.61         3.33 o
   1   1   9        276.26        277.04         7.65 o
   2   1   9        530.83        478.43        17.34 o
   3   1   9          8.71         10.69         1.68 o
   4   1   9         37.10         60.71         2.14 o
   5   1   9         25.94         29.92         2.76 o
   6   1   9         61.35         58.12         3.51 o
   7   1   9        156.66        167.49         5.77 o
   8   1   9        152.58        136.17         6.36 o
   9   1   9         18.53         15.47         3.24 o
  10   1   9         75.40         83.95         6.01 o
  11   1   9         55.13         63.65         5.51 o
  12   1   9          1.27          3.72         3.86 o
  13   1   9        186.47        211.78        15.13 o
  14   1   9          8.59          4.62         7.33 o
 -16   2   9        132.49        146.76        22.38 o
 -15   2   9         79.32         76.11        14.81 o
 -14   2   9        112.14        134.09        13.93 o
 -13   2   9         37.89         43.14         6.98 o
 -12   2   9         27.71         21.49         4.64 o
 -11   2   9         14.44         21.60         4.36 o
 -10   2   9         75.39         44.30         4.74 o
  -9   2   9         26.45         27.85         3.50 o
  -8   2   9          5.05          3.75         2.53 o
  -7   2   9         15.26         21.76         2.20 o
  -6   2   9        846.96        812.32        12.03 o
  -5   2   9        316.47        298.55         7.66 o
  -4   2   9        352.50        362.94        10.27 o
  -3   2   9        158.14        167.35         6.31 o
  -2   2   9       3653.83       3837.72        59.91 o
  -1   2   9        245.29        287.12         6.44 o
   0   2   9         84.49         98.40         3.49 o
   1   2   9        456.66        524.30         9.31 o
   2   2   9         24.67         27.08         3.51 o
   3   2   9        781.15        783.90        11.44 o
   4   2   9         40.67         31.42         3.80 o
   5   2   9       1353.49       1411.21        15.61 o
   6   2   9          1.71          1.65         1.96 o
   7   2   9         52.12         73.81         3.99 o
   8   2   9         28.79         18.55         3.24 o
   9   2   9        128.95        130.99         6.18 o
  10   2   9        250.16        247.92        10.56 o
  11   2   9         83.62         96.32         7.33 o
  12   2   9         54.20         58.46         7.43 o
  13   2   9          0.01          6.41         5.97 o
  14   2   9        103.46        104.60        11.69 o
 -15   3   9         36.20         42.01        14.15 o
 -14   3   9          4.94          6.60         6.90 o
 -13   3   9         12.17          7.68         6.52 o
 -12   3   9         66.94         72.29         8.46 o
 -11   3   9         10.26         13.08         3.80 o
 -10   3   9          7.79          7.81         2.70 o
  -9   3   9        632.32        609.10        14.97 o
  -8   3   9         64.19         60.41         4.46 o
  -7   3   9        326.32        316.97         7.28 o
  -6   3   9         46.91         52.68         2.72 o
  -5   3   9        106.14        102.58         3.40 o
  -4   3   9          0.15          3.47         2.07 o
  -3   3   9          8.07         20.12         3.92 o
  -2   3   9       1475.40       1659.98        21.73 o
  -1   3   9        692.23        734.84        15.20 o
   0   3   9        420.06        382.37        25.81 o
   1   3   9        160.46        139.73         6.43 o
   2   3   9        455.77        385.13        10.63 o
   3   3   9         75.46         82.64         5.28 o
   4   3   9        217.13        249.64         7.81 o
   5   3   9         36.37         36.27         2.98 o
   6   3   9         70.94         75.91         3.52 o
   7   3   9        302.99        294.68         8.44 o
   8   3   9        416.12        386.25         9.06 o
   9   3   9        272.84        266.77         7.86 o
  10   3   9        291.17        273.27        10.86 o
  11   3   9        117.71        132.88        10.07 o
  12   3   9        104.10        114.24        16.80 o
  13   3   9        114.61        121.02        15.32 o
  14   3   9         45.88         42.64        11.67 o
  15   3   9          2.78          5.46        10.03 o
 -14   4   9         82.87         88.35         9.81 o
 -13   4   9         70.78         73.85         9.39 o
 -12   4   9         14.95         18.07         5.70 o
 -11   4   9         29.41         24.27         5.89 o
 -10   4   9         23.58         27.90         4.77 o
  -9   4   9         37.12         45.91         4.71 o
  -8   4   9        629.48        612.62        12.86 o
  -7   4   9         39.41         72.96        10.23 o
  -6   4   9       1842.65       1780.68        41.73 o
  -5   4   9        217.66        209.77         7.06 o
  -4   4   9         35.94         38.99         3.68 o
  -3   4   9          0.59          2.63         4.27 o
  -2   4   9        670.37        682.87        13.17 o
  -1   4   9          1.69          5.54         2.15 o
   0   4   9          0.02         -1.03         2.88 o
   1   4   9          5.91          6.59         3.28 o
   2   4   9        388.76        382.23        10.49 o
   3   4   9         41.47         36.98         3.10 o
   4   4   9          0.61          2.69         1.68 o
   5   4   9        183.43        186.23         8.17 o
   6   4   9         12.38         15.74         4.02 o
   7   4   9         11.12         22.53         4.53 o
   8   4   9          0.12          4.48         2.63 o
   9   4   9        635.08        624.34        13.94 o
  10   4   9         43.53         45.30         5.31 o
  11   4   9        253.70        269.51        12.00 o
  12   4   9         60.39         68.42         8.81 o
  13   4   9          0.07          4.51         8.28 o
  14   4   9        156.83        153.55        29.97 o
 -13   5   9          2.48          1.18         5.40 o
 -12   5   9         99.07        118.21        10.86 o
 -11   5   9          0.62         -4.58         4.84 o
 -10   5   9          6.98          6.45         3.96 o
  -9   5   9         17.88         18.31         4.60 o
  -8   5   9        143.82        150.42        10.40 o
  -7   5   9          2.58          5.45         4.44 o
  -6   5   9        118.32        130.61         9.59 o
  -5   5   9        682.50        669.26        13.16 o
  -4   5   9        418.76        434.50        15.71 o
  -3   5   9          0.30          3.24         4.63 o
  -2   5   9        166.11        148.19        10.00 o
  -1   5   9        536.32        525.71        18.51 o
   0   5   9          1.93          0.33         3.11 o
   1   5   9        371.92        376.21        13.15 o
   2   5   9         87.26         73.47         6.02 o
   3   5   9         87.02         87.08         5.60 o
   4   5   9        514.40        489.59        11.38 o
   5   5   9        496.87        463.34        16.59 o
   6   5   9         12.14         11.38         3.56 o
   7   5   9         14.18         22.85         4.82 o
   8   5   9        136.81        135.20         9.73 o
   9   5   9        191.64        189.82         8.51 o
  10   5   9        102.83        100.37         7.88 o
  11   5   9         13.96          6.36         5.48 o
  12   5   9        112.88        131.55        17.03 o
  13   5   9         45.68         26.43        12.16 o
 -12   6   9         54.21         46.30         8.09 o
 -11   6   9        172.11        168.10        12.84 o
 -10   6   9        102.81         99.37         8.40 o
  -9   6   9         45.74         46.02         7.57 o
  -8   6   9        385.14        406.55        20.72 o
  -7   6   9        255.93        284.41        12.32 o
  -6   6   9        289.47        301.78        14.51 o
  -5   6   9        223.64        220.02        12.39 o
  -4   6   9         94.22        108.63         7.24 o
  -3   6   9         41.27         44.15         8.85 o
  -2   6   9          0.11         -2.50         4.29 o
  -1   6   9         14.27         12.14         3.80 o
   0   6   9          0.10         -3.93         3.93 o
   1   6   9         27.77         27.98         4.86 o
   2   6   9        428.48        444.71        14.90 o
   3   6   9        190.26        190.55        11.82 o
   4   6   9        167.68        160.86        11.26 o
   5   6   9         68.76         69.12         7.87 o
   6   6   9        136.86        145.03         9.18 o
   7   6   9          0.77          8.21         4.14 o
   8   6   9          9.51         11.37         4.18 o
   9   6   9        174.78        156.45         9.91 o
  10   6   9         54.37         55.17         6.44 o
  11   6   9        107.50        115.00        11.23 o
  12   6   9          3.57         15.37         8.24 o
 -11   7   9          0.30          7.15         5.43 o
 -10   7   9         10.78          7.88         4.22 o
  -9   7   9         12.43         13.66         5.83 o
  -8   7   9        512.18        529.75        25.36 o
  -7   7   9         27.92         30.57         6.69 o
  -6   7   9          2.17          8.55         5.18 o
  -5   7   9        163.65        156.64        11.99 o
  -4   7   9        444.39        460.35        19.09 o
  -3   7   9          1.12          3.52         3.70 o
  -2   7   9         72.16         66.66         6.54 o
  -1   7   9        120.86        133.29         8.80 o
   0   7   9        114.19        114.10         8.51 o
   1   7   9        553.78        587.15        19.28 o
   2   7   9        298.73        297.60        20.60 o
   3   7   9         76.52         91.09        13.71 o
   4   7   9        269.72        271.75        18.09 o
   5   7   9        315.96        286.24        18.37 o
   6   7   9         64.03         47.80         7.52 o
   7   7   9         33.97         33.37         5.27 o
   8   7   9         71.38         79.00         7.34 o
   9   7   9          4.05         12.32         5.97 o
  10   7   9          1.00         -1.95         5.53 o
  11   7   9          9.49          8.93         7.52 o
 -10   8   9         40.10         50.45        14.85 o
  -9   8   9         20.79         18.20         5.36 o
  -8   8   9          3.24          9.70         5.97 o
  -7   8   9        221.58        215.48        12.37 o
  -6   8   9          2.76          1.72         4.26 o
  -5   8   9         99.86         94.19         8.89 o
  -4   8   9        355.41        386.71        16.32 o
  -3   8   9          2.51          5.78         4.53 o
  -2   8   9         74.56         77.10        14.11 o
  -1   8   9         28.31         37.48         5.92 o
   0   8   9         17.84         29.14         7.35 o
   1   8   9         38.03         31.54         8.96 o
   2   8   9        377.21        387.12        23.18 o
   3   8   9          2.83         16.02         7.89 o
   4   8   9        151.78        146.07        15.38 o
   5   8   9        238.92        246.21        18.61 o
   6   8   9        204.72        210.70        17.25 o
   7   8   9         20.02         24.86         7.31 o
   8   8   9          9.38          9.31         5.85 o
   9   8   9          7.50          4.05         5.86 o
  10   8   9         17.72          2.61         8.57 o
  -8   9   9        193.87        196.22        49.71 o
  -7   9   9          0.38          3.56         5.43 o
  -6   9   9          8.00         15.92         6.58 o
  -5   9   9          5.38          2.58         6.94 o
  -4   9   9         26.69         30.61         8.15 o
  -3   9   9          2.76          5.48         6.23 o
  -2   9   9          0.45          9.76         5.89 o
  -1   9   9         48.28         50.93         8.90 o
   0   9   9          0.24         16.48         9.41 o
   1   9   9         21.39         51.25         7.69 o
   2   9   9         10.87         26.70         8.07 o
   3   9   9         78.06         89.82        11.78 o
   4   9   9          9.86         26.72         8.35 o
   5   9   9         27.33         34.20         7.59 o
   6   9   9         23.79         22.20         9.70 o
   7   9   9          6.81          4.82         4.85 o
   8   9   9        109.68         96.22        16.42 o
  -5  10   9         13.51         18.17         8.45 o
  -4  10   9        142.96        160.59        26.79 o
  -3  10   9          3.54         16.58        15.18 o
  -2  10   9        254.92        292.92        23.65 o
  -1  10   9         16.62         26.57        10.25 o
   0  10   9         47.73         72.12        14.44 o
   1  10   9          8.13         18.55        15.36 o
   2  10   9        279.89        310.89        30.42 o
   3  10   9         17.30         74.22        17.22 o
   4  10   9          2.78         27.33        11.92 o
 -15   0  10        177.56        203.17        24.60 o
 -14   0  10         27.67         29.76         6.72 o
 -13   0  10        739.21        678.69        27.49 o
 -12   0  10        249.24        233.45        15.87 o
 -11   0  10        509.95        521.41        22.12 o
 -10   0  10          0.92         -4.39         6.65 o
  -9   0  10        341.11        281.07        14.82 o
  -8   0  10         12.37         16.92         3.28 o
  -7   0  10       2521.64       2392.61        34.30 o
  -6   0  10         99.62        101.97         5.55 o
  -5   0  10        738.72        785.61        12.95 o
  -4   0  10          3.38          5.31         2.87 o
  -3   0  10      11179.52      11634.64        50.45 o
  -2   0  10       2924.25       3092.65        27.09 o
  -1   0  10       4680.96       5160.46        25.87 o
   0   0  10      13612.12      13757.39        87.10 o
   1   0  10         20.99         26.34         4.74 o
   2   0  10       8811.48      10290.93        61.84 o
   3   0  10        161.15        169.54         8.59 o
   4   0  10        382.48        309.89         6.78 o
   5   0  10          3.86          5.32         1.79 o
   6   0  10       2796.16       2662.59        41.34 o
   7   0  10       1473.88       1486.47        33.22 o
   8   0  10        146.97        107.75        10.09 o
   9   0  10        802.94        738.31        26.26 o
  10   0  10         26.61         45.50        11.27 o
  11   0  10        250.68        253.04        17.45 o
  12   0  10         12.93         27.03        11.40 o
  13   0  10        567.38        561.28        28.66 o
  14   0  10          9.83         14.41        10.25 o
 -15   1  10         46.16         57.13        10.23 o
 -14   1  10        109.89        107.82        14.43 o
 -13   1  10        502.72        478.23        16.27 o
 -12   1  10        992.79        935.85        21.70 o
 -11   1  10        211.49        212.16        10.16 o
 -10   1  10        693.66        652.28        16.59 o
  -9   1  10         86.76         83.33         4.55 o
  -8   1  10       2133.71       2081.76        19.54 o
  -7   1  10         80.68         83.75         3.51 o
  -6   1  10       1737.10       1784.94        19.27 o
  -5   1  10         80.86         69.65         3.38 o
  -4   1  10        333.45        393.79         8.08 o
  -3   1  10       8338.31       8562.76        46.94 o
  -2   1  10       1645.92       1854.14        17.39 o
  -1   1  10      13064.56      13889.61        80.46 o
   0   1  10        154.71        151.72         3.24 o
   1   1  10       2176.40       2285.97        20.20 o
   2   1  10          8.35          6.77         2.01 o
   3   1  10       1454.45       1505.35        25.60 o
   4   1  10         76.27         70.11         2.49 o
   5   1  10         97.64        121.09         4.56 o
   6   1  10       1502.03       1461.79        15.38 o
   7   1  10       1358.46       1348.77        15.87 o
   8   1  10         59.46         44.78         4.42 o
   9   1  10        105.83         94.61         5.95 o
  10   1  10       1349.34       1384.75        22.23 o
  11   1  10          4.02          2.23         3.44 o
  12   1  10       1827.25       1915.33        54.78 o
  13   1  10         19.26         22.20         6.97 o
  14   1  10         37.54         60.13        14.42 o
 -16   2  10        483.22        529.51        40.46 o
 -15   2  10          0.53          2.88        10.62 o
 -14   2  10         14.39         18.10         7.24 o
 -13   2  10        602.08        625.01        36.92 o
 -12   2  10        441.15        455.95        14.62 o
 -11   2  10        609.42        572.07        15.52 o
 -10   2  10         11.11          5.59         3.65 o
  -9   2  10        698.92        707.61        14.03 o
  -8   2  10          1.17          7.27         2.76 o
  -7   2  10       5636.23       5555.72        48.37 o
  -6   2  10        208.02        211.76         6.55 o
  -5   2  10       1205.02       1155.80        14.01 o
  -4   2  10        113.02         68.31         8.10 o
  -3   2  10       3521.48       3577.31        31.94 o
  -2   2  10       1015.00       1035.41        12.91 o
  -1   2  10        610.47        561.85         9.93 o
   0   2  10       4020.45       4058.41        56.99 o
   1   2  10        146.01        157.76         5.57 o
   2   2  10       2343.11       2652.39        22.64 o
   3   2  10         51.11         47.01         3.32 o
   4   2  10         19.26         33.57         2.61 o
   5   2  10          9.24         11.85         2.19 o
   6   2  10       1913.30       1825.50        22.50 o
   7   2  10       1838.32       1793.66        17.50 o
   8   2  10        211.77        213.78         6.61 o
   9   2  10        512.70        465.50        11.31 o
  10   2  10         87.72         98.78         7.00 o
  11   2  10        321.91        333.11        11.63 o
  12   2  10         10.87         20.69         6.14 o
  13   2  10        494.67        549.44        23.74 o
  14   2  10          8.79         -2.05         6.17 o
 -15   3  10         95.87         94.90        19.24 o
 -14   3  10          0.18          9.31         6.79 o
 -13   3  10        392.64        406.56        22.94 o
 -12   3  10        572.04        601.59        21.49 o
 -11   3  10         55.96         60.00         9.61 o
 -10   3  10        248.89        240.06        10.54 o
  -9   3  10          0.16          4.29         2.12 o
  -8   3  10        134.48        124.88         5.20 o
  -7   3  10        327.17        309.66         6.82 o
  -6   3  10       1176.24       1094.31        17.43 o
  -5   3  10        153.34        141.57         5.15 o
  -4   3  10        644.30        559.03         9.88 o
  -3   3  10        791.68        771.85        12.55 o
  -2   3  10        561.00        592.07        15.51 o
  -1   3  10        185.20        174.46         7.89 o
   0   3  10          3.68          3.76         1.22 o
   1   3  10       1186.34       1175.80        30.74 o
   2   3  10         15.66         20.54         3.44 o
   3   3  10       2882.85       2772.82        30.11 o
   4   3  10         54.19         43.97         4.09 o
   5   3  10        490.18        504.47         9.82 o
   6   3  10        626.51        626.13        11.41 o
   7   3  10       2430.02       2292.99        22.75 o
   8   3  10        279.94        276.28         7.77 o
   9   3  10         28.88         28.00         3.07 o
  10   3  10        751.19        774.67        17.68 o
  11   3  10         22.17         23.52         8.37 o
  12   3  10        204.93        196.29        18.40 o
  13   3  10          0.89         -2.74         6.95 o
  14   3  10         95.51         93.94        11.39 o
  15   3  10         42.49         47.57        16.43 o
 -14   4  10          0.84         -1.62         5.28 o
 -13   4  10        399.70        436.73        19.72 o
 -12   4  10        307.33        306.56        16.34 o
 -11   4  10        347.03        312.18        20.05 o
 -10   4  10          5.60          3.34         3.33 o
  -9   4  10        955.94        949.69        18.37 o
  -8   4  10          3.02         23.00         5.50 o
  -7   4  10       5067.89       5025.34        44.59 o
  -6   4  10         93.37         85.48         4.00 o
  -5   4  10        144.85        142.75         6.51 o
  -4   4  10        218.97        219.06         7.65 o
  -3   4  10        237.41        227.77         8.95 o
  -2   4  10         72.16         72.67         5.67 o
  -1   4  10        114.56        109.46         9.25 o
   0   4  10        431.01        368.73        12.36 o
   1   4  10         13.40         13.30         4.36 o
   2   4  10        157.67        166.86         7.36 o
   3   4  10          1.63          0.31         1.02 o
   4   4  10          5.49          7.38         2.17 o
   5   4  10         34.17         33.62         4.36 o
   6   4  10        896.50        887.14        17.76 o
   7   4  10        881.32        882.36        15.40 o
   8   4  10        140.14        150.52         6.22 o
   9   4  10        360.30        364.46        11.22 o
  10   4  10          0.41          3.07         4.05 o
  11   4  10        186.57        176.42        12.27 o
  12   4  10         10.20          5.36         7.97 o
  13   4  10        497.87        509.65        31.68 o
  14   4  10         15.51          4.85        10.97 o
 -13   5  10        200.04        213.98        14.80 o
 -12   5  10        113.86        136.28        13.36 o
 -11   5  10         11.70          8.56         5.22 o
 -10   5  10         69.37         71.77         6.79 o
  -9   5  10         41.20         37.84         5.54 o
  -8   5  10         76.67         68.60         6.67 o
  -7   5  10         12.69         18.12         5.21 o
  -6   5  10       1223.34       1205.26        23.16 o
  -5   5  10         12.56         10.98         3.05 o
  -4   5  10        296.48        290.42        10.88 o
  -3   5  10         59.13         62.36         5.70 o
  -2   5  10          2.52          4.05         3.26 o
  -1   5  10         13.22         15.16         5.04 o
   0   5  10         11.70         16.02         4.44 o
   1   5  10       1750.47       1770.76        28.17 o
   2   5  10        213.82        210.79         9.80 o
   3   5  10       2142.27       2034.31        25.34 o
   4   5  10         44.92         53.36         4.49 o
   5   5  10         84.00         87.17         8.07 o
   6   5  10        251.07        253.07        10.59 o
   7   5  10       1097.98       1103.72        29.02 o
   8   5  10        238.42        212.99         8.65 o
   9   5  10          0.18          2.46         3.04 o
  10   5  10         48.06         59.80         8.44 o
  11   5  10         36.71         37.94         9.78 o
  12   5  10          8.92          9.58        21.13 o
  13   5  10         30.81         30.97        16.26 o
 -12   6  10          3.27          5.24         7.16 o
 -11   6  10         33.56         36.04         7.38 o
 -10   6  10        112.90        102.21         8.78 o
  -9   6  10        227.54        209.09        13.26 o
  -8   6  10          3.87         10.13         4.49 o
  -7   6  10        269.26        278.65        11.20 o
  -6   6  10         38.20         37.89         5.75 o
  -5   6  10        100.23         82.62         7.36 o
  -4   6  10         48.04         46.78         5.47 o
  -3   6  10        261.46        268.50        11.46 o
  -2   6  10         99.49        107.97         7.66 o
  -1   6  10          7.40          3.04         3.48 o
   0   6  10        280.52        285.35        13.03 o
   1   6  10          0.66          7.45         4.50 o
   2   6  10         74.71         84.27         9.07 o
   3   6  10         19.45         22.70         6.88 o
   4   6  10        558.29        539.01        19.46 o
   5   6  10         47.44         50.82         7.19 o
   6   6  10        483.45        475.04        15.35 o
   7   6  10         52.26         49.46         5.77 o
   8   6  10         76.57         90.69         7.52 o
   9   6  10        113.65        125.89         9.02 o
  10   6  10         21.00         17.47         7.14 o
  11   6  10        143.07        134.61        17.34 o
  12   6  10         20.28         22.07        12.55 o
 -11   7  10         17.95         10.70         7.29 o
 -10   7  10         25.74         26.84         5.50 o
  -9   7  10         22.72         23.16         6.68 o
  -8   7  10        107.47        111.57        10.64 o
  -7   7  10         32.31         29.63         5.10 o
  -6   7  10        465.70        459.18        14.97 o
  -5   7  10         75.04         69.16         8.65 o
  -4   7  10         26.30         33.43         6.85 o
  -3   7  10        206.41        228.57        14.84 o
  -2   7  10          0.04         -3.79         4.12 o
  -1   7  10          6.28          9.25         4.11 o
   0   7  10         43.73         64.17         6.79 o
   1   7  10        374.67        401.53        16.05 o
   2   7  10          0.03          8.67         6.76 o
   3   7  10        155.13        167.79        14.83 o
   4   7  10         31.89         34.14         8.59 o
   5   7  10          3.48          1.43         8.53 o
   6   7  10        129.58        128.31        10.94 o
   7   7  10         30.94         32.34         5.42 o
   8   7  10          0.58          9.52         4.45 o
   9   7  10          7.57          4.67         5.54 o
  10   7  10          0.73         -3.98         8.45 o
  11   7  10         27.90         32.20        14.44 o
 -10   8  10         12.36         23.20        11.18 o
  -9   8  10          0.06          7.21         5.33 o
  -8   8  10          6.25          9.66         5.32 o
  -7   8  10         31.20         17.67         5.21 o
  -6   8  10         80.07         67.27         7.04 o
  -5   8  10         13.09         13.47         6.20 o
  -4   8  10         20.95         26.99         6.36 o
  -3   8  10         68.43         68.55         8.84 o
  -2   8  10         58.68         53.84         7.95 o
  -1   8  10        129.70        138.76         9.83 o
   0   8  10        203.58        221.71        14.40 o
   1   8  10         31.56         34.90        10.02 o
   2   8  10          0.38         15.14        11.45 o
   3   8  10          0.54         14.93         7.87 o
   4   8  10        357.09        328.24        22.06 o
   5   8  10          1.93          2.50         6.60 o
   6   8  10        158.75        149.06        22.24 o
   7   8  10         11.11          8.24         8.13 o
   8   8  10         40.10         25.82         7.18 o
   9   8  10          7.87          5.24        11.48 o
  -8   9  10         22.81         10.06        10.51 o
  -7   9  10         12.04          9.37         5.87 o
  -6   9  10         59.42         64.63         8.07 o
  -5   9  10         57.73         57.78         9.28 o
  -4   9  10         44.01         46.03         8.70 o
  -3   9  10         15.09         26.49         6.84 o
  -2   9  10          9.35         -0.60         6.39 o
  -1   9  10          2.02          0.45         5.92 o
   0   9  10         23.85         27.37         7.46 o
   1   9  10         40.39         38.12         8.47 o
   2   9  10         35.04         31.86        18.65 o
   3   9  10         50.59         74.63        20.79 o
   4   9  10         64.75         63.43        11.21 o
   5   9  10          1.30         16.68         7.76 o
   6   9  10         18.25         12.30         6.66 o
   7   9  10         16.19         16.48         6.46 o
  -5  10  10         12.15         12.62        22.21 o
  -4  10  10          0.86         -0.89        15.91 o
  -3  10  10         31.00         44.95        17.89 o
  -2  10  10         30.81         74.36        22.10 o
  -1  10  10         39.63         33.38        17.80 o
   0  10  10        160.51        165.30        28.62 o
   1  10  10          2.58         44.02        15.97 o
   4  10  10         60.41         87.40        21.44 o
 -15   1  11          5.69          1.20         7.01 o
 -14   1  11         31.13         26.84         5.90 o
 -13   1  11          3.96         15.03         5.00 o
 -12   1  11          0.48          6.41         4.10 o
 -11   1  11        127.27        122.83         8.08 o
 -10   1  11         67.47         76.34         6.42 o
  -9   1  11         71.10         62.34         5.93 o
  -8   1  11         46.21         52.49         4.80 o
  -7   1  11         51.86         48.06         3.50 o
  -6   1  11        198.43        205.38         5.89 o
  -5   1  11        518.84        448.17         8.05 o
  -4   1  11         14.21         10.08         1.83 o
  -3   1  11        504.18        538.88         6.55 o
  -2   1  11       1264.77       1316.81        12.67 o
  -1   1  11         79.24        101.34         6.44 o
   0   1  11        151.46        192.04         3.07 o
   1   1  11          1.68          3.29         2.63 o
   2   1  11        185.69        163.26         6.06 o
   3   1  11          0.00          2.24         1.77 o
   4   1  11         97.10         90.70         2.94 o
   5   1  11         41.36         43.39         2.21 o
   6   1  11        276.17        239.89         6.46 o
   7   1  11         25.71         25.32         3.30 o
   8   1  11        322.78        280.81         9.04 o
   9   1  11         10.67         11.96         3.29 o
  10   1  11         22.85         29.10         4.19 o
  11   1  11          0.73          4.05         4.21 o
  12   1  11         13.82         22.77         6.15 o
  13   1  11        131.60        150.85        14.40 o
  14   1  11         16.53          6.66         6.55 o
 -16   2  11         23.09         51.38        14.76 o
 -15   2  11         77.32         88.40        12.24 o
 -14   2  11         47.85         61.69        10.31 o
 -13   2  11          0.00          9.92         7.56 o
 -12   2  11         48.83         44.13         6.42 o
 -11   2  11         31.56         35.09         4.58 o
 -10   2  11          5.24          2.98         4.33 o
  -9   2  11          2.04          7.07         2.91 o
  -8   2  11       1930.88       1973.44        29.64 o
  -7   2  11         12.50         28.30         4.07 o
  -6   2  11       1829.66       1816.30        19.57 o
  -5   2  11         15.38         13.04         2.44 o
  -4   2  11         12.04         26.94         3.81 o
  -3   2  11         40.38         39.55         3.34 o
  -2   2  11        482.07        511.24         9.52 o
  -1   2  11        635.62        621.16        10.33 o
   0   2  11         49.65         64.10         3.83 o
   1   2  11       1670.46       1754.75        24.14 o
   2   2  11         44.77         46.41         3.74 o
   3   2  11       1085.66       1165.53        21.84 o
   4   2  11        107.46        109.11         4.15 o
   5   2  11         29.82         32.92         4.36 o
   6   2  11         49.12         40.23         3.05 o
   7   2  11         37.61         29.83         2.99 o
   8   2  11         56.83         47.83         3.78 o
   9   2  11        228.23        219.84         7.50 o
  10   2  11         83.67         94.42         6.31 o
  11   2  11         31.18         31.65         5.53 o
  12   2  11          3.82          8.78         6.07 o
  13   2  11          0.29         10.96         7.36 o
  14   2  11        140.03        161.62        14.41 o
 -15   3  11          4.79         -0.37         8.84 o
 -14   3  11        103.91        107.34        15.22 o
 -13   3  11          5.48         12.43         7.13 o
 -12   3  11         16.64         22.26         6.00 o
 -11   3  11        331.66        310.09        19.05 o
 -10   3  11        123.54        107.92         7.50 o
  -9   3  11        118.81        120.67         6.37 o
  -8   3  11        453.09        438.32        12.19 o
  -7   3  11         92.51         84.62         3.39 o
  -6   3  11         26.62         26.22         3.56 o
  -5   3  11       1154.82       1075.58        14.03 o
  -4   3  11        126.22        114.64         4.93 o
  -3   3  11        412.30        394.95         9.31 o
  -2   3  11       1227.77       1285.47        18.96 o
  -1   3  11         28.62         21.90         2.66 o
   0   3  11        312.53        328.26         6.35 o
   1   3  11        401.85        374.14         7.27 o
   2   3  11         47.71         55.72         4.58 o
   3   3  11          3.63          7.94         3.62 o
   4   3  11        731.78        708.91        13.81 o
   5   3  11        120.02        109.55         5.97 o
   6   3  11         30.32         19.70         2.81 o
   7   3  11        113.85        108.23         5.37 o
   8   3  11        505.14        506.83        10.47 o
   9   3  11         22.61         19.99         2.81 o
  10   3  11         75.59         79.15         8.51 o
  11   3  11         11.33          8.00         7.58 o
  12   3  11         45.49         43.82         9.41 o
  13   3  11        150.32        168.89        14.36 o
  14   3  11         21.77          2.59        12.12 o
 -14   4  11          3.89          8.10         5.53 o
 -13   4  11          0.05          4.77         6.57 o
 -12   4  11          1.64         10.27         6.00 o
 -11   4  11         52.59         60.47         7.94 o
 -10   4  11         16.15          8.58         3.71 o
  -9   4  11        233.02        224.00         8.97 o
  -8   4  11        379.77        382.42        10.46 o
  -7   4  11        134.24        153.16         9.04 o
  -6   4  11         14.74         20.80         2.93 o
  -5   4  11         38.61         43.31         4.01 o
  -4   4  11        294.27        290.20         8.99 o
  -3   4  11          0.10         -3.06         3.06 o
  -2   4  11         22.68         14.39         3.36 o
  -1   4  11         69.71         65.51         8.17 o
   0   4  11         20.88         20.81         4.24 o
   1   4  11          2.36          0.84         3.23 o
   2   4  11        118.16        115.40         6.54 o
   3   4  11        422.27        433.72        11.60 o
   4   4  11        180.35        172.03         7.43 o
   5   4  11        960.36        977.26        18.40 o
   6   4  11         24.74         30.77         4.43 o
   7   4  11        128.92        129.55         6.23 o
   8   4  11         93.00         84.61         4.94 o
   9   4  11        259.06        244.60         9.35 o
  10   4  11        188.43        217.50        15.20 o
  11   4  11         47.01         50.69        14.54 o
  12   4  11          2.97         -1.54        10.55 o
  13   4  11          1.61         15.31         9.57 o
 -13   5  11          0.17         14.22         5.59 o
 -12   5  11         99.26        119.19        11.16 o
 -11   5  11         24.09         22.42         6.12 o
 -10   5  11         20.71         16.34         4.60 o
  -9   5  11          0.98          7.34         3.68 o
  -8   5  11        424.15        424.90        14.77 o
  -7   5  11        405.85        398.44        14.25 o
  -6   5  11         59.60         63.13         7.21 o
  -5   5  11        361.83        360.11        10.50 o
  -4   5  11         38.67         43.52         4.37 o
  -3   5  11          7.87          6.29         3.32 o
  -2   5  11         12.85         13.13         3.49 o
  -1   5  11        183.88        194.59         9.27 o
   0   5  11         22.73         23.55         4.75 o
   1   5  11        644.04        628.63        17.26 o
   2   5  11        409.41        407.97        13.55 o
   3   5  11        211.36        206.23         8.82 o
   4   5  11        437.78        443.34        11.85 o
   5   5  11         85.04         87.56         8.12 o
   6   5  11        452.24        440.05        13.73 o
   7   5  11         85.46         95.99         7.17 o
   8   5  11          7.82          9.53         3.28 o
   9   5  11         45.38         49.74         5.86 o
  10   5  11        123.68        110.94        15.41 o
  11   5  11         31.28         28.93         9.55 o
  12   5  11         78.75         60.79        12.74 o
 -12   6  11          0.17          6.81         5.89 o
 -11   6  11         74.30         72.10         9.10 o
 -10   6  11         24.10         27.83         5.51 o
  -9   6  11         77.80         78.13         9.00 o
  -8   6  11        105.98        112.02         8.92 o
  -7   6  11        120.42        126.34         8.98 o
  -6   6  11        291.53        278.54        12.74 o
  -5   6  11         37.29         36.46         5.46 o
  -4   6  11        109.70         95.39         9.07 o
  -3   6  11          0.53         -2.70         3.36 o
  -2   6  11        288.97        304.04        12.46 o
  -1   6  11          2.83          9.05         4.64 o
   0   6  11          8.41          6.31         5.12 o
   1   6  11        274.57        271.99        20.32 o
   2   6  11        605.43        591.28        17.29 o
   3   6  11        141.73        130.71        12.13 o
   4   6  11          6.09         14.64         5.63 o
   5   6  11        629.40        599.61        20.99 o
   6   6  11        211.08        220.53        10.79 o
   7   6  11         10.54          6.58         3.86 o
   8   6  11        160.99        156.23         9.46 o
   9   6  11        172.84        189.85        13.37 o
  10   6  11          1.09          8.65         7.53 o
  11   6  11        226.41        241.32        22.87 o
 -11   7  11         17.52         15.26         8.72 o
 -10   7  11         10.22         15.89         5.42 o
  -9   7  11         36.74         40.56         9.72 o
  -8   7  11         94.02        102.54         9.08 o
  -7   7  11          9.14          4.96         3.98 o
  -6   7  11          4.64         -1.37         4.44 o
  -5   7  11         51.61         52.66         6.57 o
  -4   7  11         14.11         14.37         5.62 o
  -3   7  11          0.94         -0.40         5.53 o
  -2   7  11         50.41         69.81         6.90 o
  -1   7  11        496.38        564.40        20.18 o
   0   7  11         13.50         21.13         5.07 o
   1   7  11        119.89        130.00         9.65 o
   2   7  11         92.09         90.42        11.18 o
   3   7  11        316.01        326.16        19.59 o
   4   7  11          0.20          8.23        10.40 o
   5   7  11         19.62         27.11         7.31 o
   6   7  11        111.60        102.61         8.36 o
   7   7  11         55.92         50.57         6.53 o
   8   7  11          0.19          2.92         6.44 o
   9   7  11         34.16         26.49         9.48 o
  10   7  11         97.45         78.90        14.59 o
 -10   8  11         45.18         43.22        14.42 o
  -9   8  11          0.72         -0.85         8.12 o
  -8   8  11         22.14         26.70         6.84 o
  -7   8  11         57.06         61.58        10.34 o
  -6   8  11         14.24          7.57         4.43 o
  -5   8  11         39.95         48.74         6.26 o
  -4   8  11         10.44         17.88         6.20 o
  -3   8  11          1.82         11.19         5.41 o
  -2   8  11         53.73         70.52         9.02 o
  -1   8  11         10.94          8.46         4.39 o
   0   8  11          1.23         16.41         6.58 o
   1   8  11        121.04        108.28        13.17 o
   2   8  11        320.65        326.71        21.00 o
   3   8  11         52.65         56.99        20.08 o
   4   8  11          0.65          1.86         6.40 o
   5   8  11         95.87         91.48        12.40 o
   6   8  11         52.35         53.07         9.95 o
   7   8  11          3.62          7.21         4.71 o
   8   8  11         28.36         30.14        12.37 o
   9   8  11         69.46         39.30        14.81 o
  -7   9  11          3.12         -8.00         8.00 o
  -6   9  11          1.16         -0.32         5.46 o
  -5   9  11         21.42         18.47         5.72 o
  -4   9  11        101.28        111.61        11.66 o
  -3   9  11          0.94         -5.69         5.69 o
  -2   9  11        121.33        127.99        14.60 o
  -1   9  11        136.42        144.28        17.22 o
   0   9  11        100.78        115.63        24.32 o
   1   9  11         25.50         49.24        10.97 o
   2   9  11        203.46        224.87        18.80 o
   3   9  11          4.69          0.07         6.95 o
   4   9  11         16.31         19.85        12.82 o
   5   9  11          6.00         17.57         7.77 o
   6   9  11         32.73         33.32        11.88 o
   7   9  11          9.46          4.77         7.53 o
  -5  10  11         24.38         14.06         8.16 o
  -4  10  11         27.57         63.19        20.28 o
  -3  10  11          2.66          0.41        11.12 o
  -2  10  11         13.38         46.56        18.65 o
  -1  10  11         13.36          5.29        12.08 o
   3  10  11          0.16        -11.76        11.76 o
 -15   0  12        122.78        126.42        19.91 o
 -14   0  12         59.74         56.02        10.59 o
 -13   0  12        958.60       1006.85        35.31 o
 -12   0  12        266.57        261.01        16.97 o
 -11   0  12        115.96        119.59        11.35 o
 -10   0  12         69.17         60.02        12.85 o
  -9   0  12       1881.85       1826.37        38.20 o
  -8   0  12        354.02        350.85        10.89 o
  -7   0  12      18200.19      18360.05        76.48 o
  -6   0  12        609.59        598.22        12.62 o
  -5   0  12       2059.99       2004.09        22.17 o
  -4   0  12       1317.32       1149.00        16.15 o
  -3   0  12       3579.42       3922.79        37.31 o
  -2   0  12       2300.04       2514.67        19.27 o
  -1   0  12        187.72        141.35         5.91 o
   0   0  12       1903.34       1936.98        26.30 o
   1   0  12          7.12          4.45         2.62 o
   2   0  12         51.44         72.72         6.48 o
   3   0  12        166.36        172.75         9.37 o
   4   0  12       1165.87       1168.48        24.46 o
   5   0  12          2.60          5.09         3.40 o
   6   0  12        878.96        891.60        25.39 o
   7   0  12       3467.19       3066.56        68.11 o
   8   0  12         27.73         16.45         8.11 o
   9   0  12       1565.19       1422.03        37.40 o
  10   0  12        293.28        294.26        18.45 o
  11   0  12         62.31         64.38         9.70 o
  12   0  12          0.16         -6.12         6.12 o
  13   0  12       1001.55       1076.25        60.18 o
  14   0  12         23.94         28.81        12.59 o
 -15   1  12         56.25         75.12        11.51 o
 -14   1  12        106.04        103.71        10.12 o
 -13   1  12        384.65        402.37        15.42 o
 -12   1  12        669.65        697.53        19.37 o
 -11   1  12        214.85        227.04        10.81 o
 -10   1  12          3.78          4.46         3.22 o
  -9   1  12         51.85         56.60         4.38 o
  -8   1  12       1604.29       1596.75        19.89 o
  -7   1  12        177.02        198.68         9.72 o
  -6   1  12       3186.35       3118.22        26.87 o
  -5   1  12        318.05        308.89         6.57 o
  -4   1  12        318.79        213.35         4.88 o
  -3   1  12       3921.77       4045.52        26.22 o
  -2   1  12        389.01        397.31         6.17 o
  -1   1  12        410.52        373.81         4.71 o
   0   1  12         90.28         86.20         4.37 o
   1   1  12        700.40        793.57        13.23 o
   2   1  12          0.00          1.90         2.30 o
   3   1  12       2414.93       2531.75        29.66 o
   4   1  12        246.00        240.28         5.60 o
   5   1  12        147.39        150.55         4.35 o
   6   1  12        999.64        968.31        16.04 o
   7   1  12       3431.56       3161.65        24.79 o
   8   1  12         51.59         50.44         4.36 o
   9   1  12        402.93        376.20        14.04 o
  10   1  12       1928.74       1896.44        32.15 o
  11   1  12          8.70          4.94         4.84 o
  12   1  12        643.16        684.12        21.60 o
  13   1  12          6.69         14.93         6.38 o
  14   1  12        144.70        161.47        15.78 o
 -15   2  12         16.78         19.28        10.77 o
 -14   2  12         17.34         19.77         9.10 o
 -13   2  12        698.06        760.06        30.92 o
 -12   2  12        219.81        219.15        12.69 o
 -11   2  12        278.28        286.12        13.90 o
 -10   2  12          0.12         -0.75         3.17 o
  -9   2  12       1476.95       1486.21        27.76 o
  -8   2  12         32.89         35.09         4.09 o
  -7   2  12       6644.48       6668.87        68.36 o
  -6   2  12        263.05        250.24         7.52 o
  -5   2  12        173.74        156.04         6.78 o
  -4   2  12        546.69        512.71         9.62 o
  -3   2  12       2309.82       2244.67        24.39 o
  -2   2  12       1292.73       1295.06        14.32 o
  -1   2  12        282.26        280.47         5.15 o
   0   2  12       2958.17       2895.86        21.45 o
   1   2  12         12.96         18.98         1.84 o
   2   2  12       1656.03       1763.05        20.26 o
   3   2  12        135.61        132.19         3.82 o
   4   2  12       1121.78       1038.61        17.79 o
   5   2  12          0.27          1.56         1.89 o
   6   2  12       1572.11       1610.28        19.27 o
   7   2  12       1211.27       1154.08        15.13 o
   8   2  12         16.44         12.54         2.59 o
   9   2  12        704.66        695.54        15.83 o
  10   2  12         41.95         42.33         5.74 o
  11   2  12         30.28         29.26         5.66 o
  12   2  12          0.38          5.48         5.70 o
  13   2  12        982.67       1040.17        36.37 o
  14   2  12         16.65         21.72        13.75 o
 -15   3  12         57.41         70.20        18.35 o
 -14   3  12          0.24          9.91         6.87 o
 -13   3  12        369.83        389.21        22.97 o
 -12   3  12        576.73        532.64        20.54 o
 -11   3  12        195.99        194.67        10.33 o
 -10   3  12        586.47        571.10        16.44 o
  -9   3  12          6.15         13.34         3.31 o
  -8   3  12        497.67        492.81        11.30 o
  -7   3  12          0.11          3.77         1.51 o
  -6   3  12       3496.28       3374.87        31.39 o
  -5   3  12         21.71         24.28         2.88 o
  -4   3  12         13.88         10.97         2.37 o
  -3   3  12       1291.18       1313.48        23.32 o
  -2   3  12        582.85        593.89        11.61 o
  -1   3  12       1366.38       1369.74        17.40 o
   0   3  12          6.92          9.44         2.40 o
   1   3  12       3439.11       3254.67        33.25 o
   2   3  12        111.52         99.34         4.96 o
   3   3  12       4943.37       4821.95        38.23 o
   4   3  12         54.65         61.89         4.72 o
   5   3  12          4.18          0.45         1.82 o
   6   3  12        972.70        909.74        13.54 o
   7   3  12        144.70        150.23         6.00 o
   8   3  12          1.65          0.35         2.22 o
   9   3  12          0.07          1.67         2.70 o
  10   3  12        397.19        398.79        15.18 o
  11   3  12         11.77         16.68         6.05 o
  12   3  12        188.12        172.74        14.01 o
  13   3  12         14.62         13.63        14.64 o
  14   3  12          0.74         11.38        13.18 o
 -14   4  12         82.75         52.80        15.82 o
 -13   4  12        330.33        312.98        17.17 o
 -12   4  12        227.68        225.27        15.67 o
 -11   4  12        347.37        328.57        16.39 o
 -10   4  12         23.95         27.01         5.79 o
  -9   4  12        281.47        280.55        10.03 o
  -8   4  12          0.51          2.12         2.62 o
  -7   4  12         86.28         72.28         6.29 o
  -6   4  12        107.67        109.65         5.84 o
  -5   4  12        175.49        184.09         7.29 o
  -4   4  12        137.61        137.79         6.49 o
  -3   4  12        512.03        472.59        11.45 o
  -2   4  12        375.05        359.93        11.53 o
  -1   4  12        176.73        174.83         9.16 o
   0   4  12       2618.67       2492.90        34.48 o
   1   4  12        270.72        255.58        10.62 o
   2   4  12       1685.11       1728.22        23.97 o
   3   4  12          4.42         10.48         3.44 o
   4   4  12        731.03        724.30        19.46 o
   5   4  12         94.85        101.13         6.43 o
   6   4  12       1242.73       1213.12        21.01 o
   7   4  12        108.65        123.32         6.00 o
   8   4  12         95.55        104.85         7.71 o
   9   4  12         97.95        108.53         9.37 o
  10   4  12          0.44          0.24         6.84 o
  11   4  12        208.51        200.65        19.23 o
  12   4  12         38.79         29.00        11.41 o
  13   4  12        724.26        699.35        28.96 o
 -13   5  12        251.07        279.04        16.77 o
 -12   5  12        299.43        293.45        17.39 o
 -11   5  12         79.94         81.39         9.48 o
 -10   5  12        784.18        755.20        20.87 o
  -9   5  12          0.13         -4.31         4.31 o
  -8   5  12         27.67         22.75         7.71 o
  -7   5  12         21.93         28.14         5.08 o
  -6   5  12        536.21        542.67        16.10 o
  -5   5  12         21.53         21.63         3.67 o
  -4   5  12         13.72         13.60         3.35 o
  -3   5  12        380.33        394.38        13.01 o
  -2   5  12        202.66        206.32         9.79 o
  -1   5  12        131.28        124.43         8.21 o
   0   5  12        188.99        184.96        10.13 o
   1   5  12        833.76        830.32        19.97 o
   2   5  12         31.66         35.75         5.17 o
   3   5  12        498.70        504.69        13.62 o
   4   5  12         21.54         24.05         5.05 o
   5   5  12        164.88        148.13        10.44 o
   6   5  12        452.44        443.07        13.86 o
   7   5  12         34.73         39.89         7.96 o
   8   5  12         11.18         10.45         3.65 o
   9   5  12          8.22         10.53         4.91 o
  10   5  12         50.89         53.62        11.63 o
  11   5  12         17.31         20.02         9.76 o
  12   5  12         27.15         46.84        17.72 o
 -12   6  12        171.42        166.38        13.68 o
 -11   6  12         76.77         69.23         9.29 o
 -10   6  12          7.42         12.12         5.21 o
  -9   6  12          1.16         -0.79         4.28 o
  -8   6  12         24.31         31.20         5.57 o
  -7   6  12          1.69          3.20         4.16 o
  -6   6  12         88.06         85.29         8.11 o
  -5   6  12         25.08         14.62         4.44 o
  -4   6  12         29.46         35.43         6.51 o
  -3   6  12        106.18        103.38         7.78 o
  -2   6  12         71.04         85.72         7.23 o
  -1   6  12         16.52         28.15         4.96 o
   0   6  12        971.94        999.53        24.23 o
   1   6  12        170.24        157.66         9.83 o
   2   6  12         62.02         59.06         6.34 o
   3   6  12         20.43         19.79         6.70 o
   4   6  12        327.18        317.88        15.54 o
   5   6  12         54.84         66.37         8.29 o
   6   6  12        337.92        324.00        12.98 o
   7   6  12        100.13        107.46         8.00 o
   8   6  12        265.99        255.01        15.05 o
   9   6  12         21.95         34.46        15.25 o
  10   6  12          3.78         15.21         8.41 o
  11   6  12        281.63        274.47        24.84 o
 -10   7  12         90.76         75.76         7.89 o
  -9   7  12          6.79         18.17         6.12 o
  -8   7  12          5.66          5.74         4.27 o
  -7   7  12          1.24          0.28         4.54 o
  -6   7  12         32.24         37.53         6.76 o
  -5   7  12          9.88          9.32         5.96 o
  -4   7  12        108.95        121.70        10.75 o
  -3   7  12          6.09          1.77         8.06 o
  -2   7  12         21.65         32.19         5.64 o
  -1   7  12          1.18          4.91         4.46 o
   0   7  12         52.40         56.55         6.51 o
   1   7  12         71.95         67.42         7.54 o
   2   7  12         12.43         18.91        13.94 o
   3   7  12        135.93        127.04        13.15 o
   4   7  12        181.45        182.17        15.44 o
   5   7  12        209.99        176.88        15.25 o
   6   7  12         67.74         72.10         7.05 o
   7   7  12        332.28        323.36        13.92 o
   8   7  12         13.36         12.71         8.50 o
   9   7  12          0.59         -2.35         8.18 o
  10   7  12          0.97         12.05        12.84 o
  -9   8  12         29.43         23.27         6.85 o
  -8   8  12          0.08         -0.53         4.78 o
  -7   8  12         63.80         64.29         7.63 o
  -6   8  12         19.93         17.25         4.88 o
  -5   8  12          4.74          2.99         5.89 o
  -4   8  12          1.11          5.62         5.70 o
  -3   8  12         64.78         76.51         9.44 o
  -2   8  12        100.98         91.70         9.95 o
  -1   8  12          9.79          9.72         4.73 o
   0   8  12        319.92        357.28        18.41 o
   1   8  12          4.28         10.07         7.98 o
   2   8  12          0.04          0.03        14.43 o
   3   8  12          9.50          3.91         6.32 o
   4   8  12         66.35         73.64        11.49 o
   5   8  12         40.16         33.74         8.19 o
   6   8  12        123.62        114.99        10.37 o
   7   8  12         28.73         21.58         6.92 o
   8   8  12         60.76         61.09        19.12 o
  -7   9  12         23.05         27.73         9.95 o
  -6   9  12         53.11         62.90         8.98 o
  -5   9  12         20.30         20.53         6.50 o
  -4   9  12         26.41         10.86         6.70 o
  -3   9  12         21.73         27.24         6.25 o
  -2   9  12         11.40         19.39         9.16 o
  -1   9  12         12.09         25.45         9.15 o
   0   9  12          0.30          5.67        20.93 o
   1   9  12         65.18         62.17         9.13 o
   2   9  12         48.28         43.53         9.95 o
   3   9  12         31.46         20.71        12.39 o
   4   9  12        120.80        116.52        14.22 o
   5   9  12          7.76          8.67        14.71 o
   6   9  12          0.79         -4.92         7.55 o
   7   9  12         81.96         63.93        13.06 o
  -5  10  12         22.43          2.84        10.58 o
  -4  10  12          2.49         15.21        14.57 o
   3  10  12          0.13          5.32        10.37 o
 -15   1  13        121.51        138.40        20.59 o
 -14   1  13         28.40         19.80         6.82 o
 -13   1  13          9.34         11.43         5.03 o
 -12   1  13          9.64         15.77         4.55 o
 -11   1  13          1.23         -2.67         4.81 o
 -10   1  13         36.83         40.00         5.12 o
  -9   1  13        212.98        214.48         7.77 o
  -8   1  13          1.30          0.64         2.61 o
  -7   1  13         94.46         86.24         4.86 o
  -6   1  13        210.88        203.01         6.42 o
  -5   1  13        369.23        387.74         7.47 o
  -4   1  13         18.54         15.91         1.68 o
  -3   1  13          6.59         16.95         1.68 o
  -2   1  13        339.44        347.02         5.99 o
  -1   1  13          1.70          1.82         0.92 o
   0   1  13          4.07          1.49         0.72 o
   1   1  13          8.25          3.54         1.93 o
   2   1  13       1872.69       1791.42        21.39 o
   3   1  13         11.08         10.91         3.22 o
   4   1  13        351.40        306.20        16.41 o
   5   1  13         20.82         17.61         1.83 o
   6   1  13        108.80        108.40         6.16 o
   7   1  13          0.02          2.84         3.30 o
   8   1  13        129.79        112.63         7.82 o
   9   1  13         60.45         67.22         6.94 o
  10   1  13          1.68         11.95         4.76 o
  11   1  13        198.85        211.57        11.96 o
  12   1  13          3.06          1.76         6.55 o
  13   1  13         24.31         35.44         9.53 o
 -15   2  13         58.49         81.61        18.49 o
 -14   2  13         46.05         57.23        10.51 o
 -13   2  13         55.17         68.31        10.83 o
 -12   2  13          5.71          9.53         5.22 o
 -11   2  13         79.74         80.28         8.12 o
 -10   2  13          0.01         -2.52         3.71 o
  -9   2  13        270.30        278.39         9.24 o
  -8   2  13          7.17         10.28         3.26 o
  -7   2  13         74.19        101.29         5.62 o
  -6   2  13       2129.05       2153.88        29.93 o
  -5   2  13        164.98        142.51         6.70 o
  -4   2  13         14.37          8.98         2.14 o
  -3   2  13         17.80         37.25         3.31 o
  -2   2  13        219.52        236.16         6.48 o
  -1   2  13        705.17        727.95         9.50 o
   0   2  13        130.99        129.04         4.50 o
   1   2  13         42.68         38.28         2.16 o
   2   2  13        512.00        487.02        10.32 o
   3   2  13         56.81         32.66         4.27 o
   4   2  13        104.38         90.21         3.17 o
   5   2  13        629.10        584.31         8.32 o
   6   2  13        127.65        124.45         5.23 o
   7   2  13         10.73         11.79         2.49 o
   8   2  13        516.21        429.14        12.30 o
   9   2  13          1.05          1.72         4.38 o
  10   2  13          5.84         10.06         4.08 o
  11   2  13          0.39          7.53         5.45 o
  12   2  13         20.50         20.88         7.15 o
  13   2  13          7.29         33.70         8.41 o
  14   2  13         35.91         57.18        19.69 o
 -14   3  13        124.44        154.17        15.60 o
 -13   3  13          6.00         24.71         7.83 o
 -12   3  13         65.90         65.91         8.01 o
 -11   3  13          0.70          8.33         4.23 o
 -10   3  13        215.45        214.95        10.48 o
  -9   3  13        401.00        410.51        11.58 o
  -8   3  13         96.95         90.13         5.42 o
  -7   3  13         17.20          9.52         2.79 o
  -6   3  13        112.76        108.75         4.87 o
  -5   3  13        407.38        411.43         9.36 o
  -4   3  13         49.78         57.83         3.93 o
  -3   3  13        387.75        440.84        10.45 o
  -2   3  13       1021.10       1045.93        15.55 o
  -1   3  13        348.18        320.48         9.11 o
   0   3  13        157.32        139.38         4.70 o
   1   3  13        190.65        204.64         5.86 o
   2   3  13        861.88        807.02        13.53 o
   3   3  13        119.90        121.51         5.98 o
   4   3  13        189.82        214.68         7.03 o
   5   3  13         91.40         89.03         3.94 o
   6   3  13        175.72        166.63         5.87 o
   7   3  13         30.01         35.31         3.41 o
   8   3  13         23.31         12.25         3.28 o
   9   3  13         78.84         81.08         6.28 o
  10   3  13         45.93         59.96         7.06 o
  11   3  13        331.92        332.94        18.45 o
  12   3  13         48.75         56.64         9.29 o
  13   3  13        110.56        125.85        16.18 o
  14   3  13         49.28         63.47        19.30 o
 -13   4  13         16.00         17.84         8.17 o
 -12   4  13          9.76          5.13         6.31 o
 -11   4  13        297.36        314.88        16.14 o
 -10   4  13          8.95         13.23         5.17 o
  -9   4  13         55.59         55.98         5.11 o
  -8   4  13        214.69        190.24         7.74 o
  -7   4  13         12.63          7.61         3.02 o
  -6   4  13        893.48        877.95        15.48 o
  -5   4  13        110.27        108.74         5.93 o
  -4   4  13         36.30         30.69         3.70 o
  -3   4  13          0.24          3.07         2.98 o
  -2   4  13          0.08          0.43         3.21 o
  -1   4  13        204.98        215.42         9.52 o
   0   4  13         57.69         60.33         7.02 o
   1   4  13          0.24          6.02         2.45 o
   2   4  13        545.92        519.28        13.78 o
   3   4  13       1437.27       1383.94        21.81 o
   4   4  13        177.24        176.55         8.29 o
   5   4  13        340.98        324.82        10.82 o
   6   4  13        168.45        170.00         8.25 o
   7   4  13          0.46          4.54         3.39 o
   8   4  13        147.80        142.43        14.56 o
   9   4  13         33.73         35.51         8.02 o
  10   4  13          4.77          3.35        10.20 o
  11   4  13        127.43        123.32        12.10 o
  12   4  13        150.46        158.09        14.34 o
  13   4  13          0.36         18.95        20.47 o
 -12   5  13         53.12         56.88         8.82 o
 -11   5  13         15.94          7.37         6.28 o
 -10   5  13        179.29        165.63        12.24 o
  -9   5  13         17.28         15.04         4.49 o
  -8   5  13        248.19        230.26        10.00 o
  -7   5  13         16.01         10.31         6.23 o
  -6   5  13          4.08          2.45         5.24 o
  -5   5  13         35.69         21.04         4.27 o
  -4   5  13         59.90         59.72         5.17 o
  -3   5  13        467.45        465.46        14.45 o
  -2   5  13        496.48        509.27        15.11 o
  -1   5  13        755.19        741.67        18.02 o
   0   5  13         11.10         14.00         5.03 o
   1   5  13        257.75        255.94        11.70 o
   2   5  13       1023.80        972.39        21.52 o
   3   5  13        197.05        189.10         8.82 o
   4   5  13         87.11         84.23         8.19 o
   5   5  13         40.19         41.38         5.08 o
   6   5  13         69.57         66.11         8.00 o
   7   5  13        140.54        153.09         8.74 o
   8   5  13        297.28        307.86        15.93 o
   9   5  13          1.97          0.57         5.01 o
  10   5  13         50.50         50.62        13.34 o
  11   5  13         23.41         39.66        12.13 o
 -11   6  13        131.73        127.89        11.68 o
 -10   6  13          0.20          3.27         4.84 o
  -9   6  13         38.43         27.89         5.07 o
  -8   6  13         20.42         18.15         4.57 o
  -7   6  13         73.90         85.23         7.77 o
  -6   6  13          6.71         -3.69         4.40 o
  -5   6  13         94.58         89.63         7.75 o
  -4   6  13         56.16         43.01         7.02 o
  -3   6  13          4.17          4.82         3.44 o
  -2   6  13        175.68        205.60        10.60 o
  -1   6  13         54.69         58.82         6.69 o
   0   6  13         13.89         31.51         6.37 o
   1   6  13         14.95         22.38         5.26 o
   2   6  13          9.05         11.70         4.68 o
   3   6  13        649.84        609.12        24.78 o
   4   6  13         64.77         58.48         8.31 o
   5   6  13        163.16        147.50        11.34 o
   6   6  13          3.00         12.32         4.32 o
   7   6  13          0.50          0.49         5.05 o
   8   6  13         64.60         56.31         8.12 o
   9   6  13        214.89        216.35        21.25 o
  10   6  13          5.13         -4.18        10.37 o
 -10   7  13         38.90         33.30         7.09 o
  -9   7  13          5.62         -3.38         5.83 o
  -8   7  13        105.02        117.00         9.52 o
  -7   7  13          5.10         11.68         4.38 o
  -6   7  13         55.81         58.95         7.47 o
  -5   7  13        178.18        192.54        11.51 o
  -4   7  13         94.51         98.71        10.22 o
  -3   7  13          8.72          9.31         6.62 o
  -2   7  13        179.23        210.14        11.66 o
  -1   7  13        369.37        378.09        14.93 o
   0   7  13        230.05        240.25        12.02 o
   1   7  13         89.76         98.04        11.76 o
   2   7  13        659.46        621.24        26.56 o
   3   7  13          2.80          5.13         6.26 o
   4   7  13          0.21         11.14         7.32 o
   5   7  13         50.05         51.88         9.92 o
   6   7  13        106.52         83.06         9.87 o
   7   7  13         80.40         73.83         9.59 o
   8   7  13        185.92        177.84        13.70 o
   9   7  13          2.60          1.32         8.30 o
  -9   8  13         37.15         10.20         8.11 o
  -8   8  13         14.12          9.30         5.51 o
  -7   8  13         20.62         26.10         6.17 o
  -6   8  13          3.48         14.55         5.01 o
  -5   8  13         35.28         46.90         6.65 o
  -4   8  13          1.02         -1.03         6.83 o
  -3   8  13          0.44          1.79         4.94 o
  -2   8  13         67.87         81.35         9.54 o
  -1   8  13         98.98         86.31         9.67 o
   0   8  13         17.03         12.11         6.06 o
   1   8  13         57.92         49.19         9.54 o
   2   8  13          0.07         12.51         7.39 o
   3   8  13         14.68          5.15        11.52 o
   4   8  13         43.59         46.90         9.95 o
   5   8  13         78.15         94.01        12.29 o
   6   8  13          3.93         11.15         7.90 o
   7   8  13          1.22         17.12         7.31 o
  -6   9  13          4.67          1.33         5.41 o
  -5   9  13         79.08         98.80         8.46 o
  -4   9  13         88.05        103.41         9.87 o
  -3   9  13          6.21         18.80         6.56 o
  -2   9  13         34.63         47.49        19.97 o
  -1   9  13        127.92        143.90        18.95 o
   0   9  13         42.43         32.70         8.73 o
   1   9  13         81.36        105.55        11.46 o
   2   9  13          6.36          6.88         5.92 o
   3   9  13          0.41          1.23         6.54 o
   4   9  13         18.83         14.24         8.61 o
   5   9  13         73.64         81.73        12.25 o
   6   9  13         57.01         54.20        13.59 o
   7   9  13         22.39         14.92         9.23 o
   3  10  13          0.13        -11.05        11.05 o
 -14   0  14        149.14        159.54        15.04 o
 -13   0  14        476.85        457.25        29.85 o
 -12   0  14        372.04        383.66        20.90 o
 -11   0  14        366.63        359.54        19.66 o
 -10   0  14          7.46          5.36         4.43 o
  -9   0  14       3397.07       3401.52        53.65 o
  -8   0  14         14.23         16.95         6.85 o
  -7   0  14       4564.18       4650.22        41.33 o
  -6   0  14       1874.50       1913.09        23.69 o
  -5   0  14        291.36        329.27         9.72 o
  -4   0  14        337.57        330.06         9.49 o
  -3   0  14        275.94        220.73         7.47 o
  -2   0  14         78.19         60.91         3.50 o
  -1   0  14         11.64         10.88         2.88 o
   0   0  14       1076.86        982.73        18.44 o
   1   0  14        535.01        541.79        14.09 o
   2   0  14        573.37        643.33        18.65 o
   3   0  14         89.10         86.45         7.93 o
   4   0  14       3531.30       3512.93        57.08 o
   5   0  14         35.80         27.40         6.61 o
   6   0  14       1792.63       1797.88        38.13 o
   7   0  14        703.38        635.96        23.85 o
   8   0  14        120.14        124.89        11.62 o
   9   0  14        307.40        338.98        19.09 o
  10   0  14         20.46         23.61        10.70 o
  11   0  14          0.26          0.18        11.88 o
  12   0  14         33.65         42.72         9.45 o
  13   0  14       1655.75       1656.90        50.82 o
 -15   1  14        269.37        302.99        29.64 o
 -14   1  14         46.20         46.09         7.75 o
 -13   1  14        684.26        723.33        20.98 o
 -12   1  14        462.24        472.01        16.63 o
 -11   1  14        115.65        122.31         8.42 o
 -10   1  14        436.08        412.09        14.40 o
  -9   1  14        144.39        154.90         8.05 o
  -8   1  14        882.62        886.46        15.58 o
  -7   1  14        114.85        116.32         5.63 o
  -6   1  14       6304.62       6185.87        54.89 o
  -5   1  14        353.23        331.54         7.10 o
  -4   1  14        895.27        879.50         9.13 o
  -3   1  14        734.77        683.11         7.73 o
  -2   1  14         20.91         19.51         1.70 o
  -1   1  14          9.56          9.17         1.29 o
   0   1  14        113.46         96.17         4.18 o
   1   1  14       3839.56       3745.94        31.03 o
   2   1  14         38.61         27.09         4.63 o
   3   1  14       8522.75       8205.15        58.48 o
   4   1  14        462.95        452.79        12.40 o
   5   1  14          0.76         10.08         3.39 o
   6   1  14        799.84        788.54        15.49 o
   7   1  14        403.19        428.50        11.93 o
   8   1  14         79.42         67.14         6.40 o
   9   1  14        120.69        157.25         9.75 o
  10   1  14        468.33        457.54        16.58 o
  11   1  14          3.89          4.59         5.73 o
  12   1  14          0.55          0.76         4.35 o
  13   1  14          3.82         12.38         6.58 o
 -15   2  14        146.36        141.02        22.68 o
 -14   2  14          4.35         11.06         7.18 o
 -13   2  14        593.70        626.43        29.21 o
 -12   2  14        210.18        229.24        13.72 o
 -11   2  14        170.30        167.76        11.47 o
 -10   2  14          7.83          8.42         4.61 o
  -9   2  14       1094.37       1121.95        18.43 o
  -8   2  14        122.86        141.19         6.69 o
  -7   2  14       1840.59       1896.58        26.08 o
  -6   2  14        730.19        737.19        12.98 o
  -5   2  14         41.91         30.34         4.47 o
  -4   2  14        387.97        370.24         8.02 o
  -3   2  14        641.82        626.10         9.90 o
  -2   2  14        679.48        710.14        11.26 o
  -1   2  14         42.35         42.88         2.67 o
   0   2  14       2923.84       2807.28        23.31 o
   1   2  14        169.42        144.64         9.86 o
   2   2  14         90.42         97.41         4.22 o
   3   2  14         49.68         44.86         3.82 o
   4   2  14       3974.11       3842.84        41.24 o
   5   2  14          0.06          0.07         2.33 o
   6   2  14        778.00        719.09        18.01 o
   7   2  14        635.63        630.29        14.60 o
   8   2  14          6.94          9.73         3.42 o
   9   2  14        523.44        546.54        14.74 o
  10   2  14         65.77         64.57         6.86 o
  11   2  14        216.60        236.21        12.86 o
  12   2  14          0.00          5.77         5.50 o
  13   2  14       1554.10       1622.30        42.32 o
  14   2  14         14.84         33.94        14.04 o
 -14   3  14         44.96         35.96         8.67 o
 -13   3  14        343.34        369.21        22.93 o
 -12   3  14        399.37        453.66        24.10 o
 -11   3  14        181.49        185.97        10.36 o
 -10   3  14        472.97        498.59        15.82 o
  -9   3  14         15.10         15.55         3.60 o
  -8   3  14        472.19        461.74        11.40 o
  -7   3  14         19.23         18.45         3.26 o
  -6   3  14        676.80        672.41        13.78 o
  -5   3  14          2.28         -3.00         3.00 o
  -4   3  14          0.71          6.34         2.51 o
  -3   3  14       1356.30       1324.51        18.03 o
  -2   3  14        176.33        200.89         6.36 o
  -1   3  14         62.32         63.08         3.86 o
   0   3  14        982.58        928.85        12.12 o
   1   3  14        691.40        683.88         9.17 o
   2   3  14         47.53         45.74         4.26 o
   3   3  14          4.57         10.14         2.86 o
   4   3  14         92.55         89.96         3.71 o
   5   3  14         37.99         33.79         2.62 o
   6   3  14        571.65        511.11        11.49 o
   7   3  14        338.35        361.02        13.07 o
   8   3  14         66.76         71.01         8.49 o
   9   3  14        221.43        228.40         9.82 o
  10   3  14        724.60        685.25        20.70 o
  11   3  14         50.40         67.19         9.73 o
  12   3  14        168.13        180.70        14.34 o
  13   3  14          0.01          5.36         7.28 o
 -13   4  14        294.45        294.79        16.82 o
 -12   4  14         93.93        102.13        12.01 o
 -11   4  14         23.71         22.90         6.43 o
 -10   4  14         23.65         12.41         5.35 o
  -9   4  14         91.75        100.64         6.60 o
  -8   4  14        180.43        171.87         7.60 o
  -7   4  14        454.94        433.91        12.48 o
  -6   4  14         40.26         39.66         6.24 o
  -5   4  14         32.03         36.10         4.15 o
  -4   4  14        258.77        247.68         8.80 o
  -3   4  14        958.95        942.00        16.60 o
  -2   4  14       1236.04       1252.18        30.49 o
  -1   4  14        220.53        238.58        10.23 o
   0   4  14       4778.11       4716.01        46.42 o
   1   4  14          5.96          9.88         2.58 o
   2   4  14        100.69         93.29         5.31 o
   3   4  14        252.66        251.62         8.45 o
   4   4  14       1457.72       1375.32        16.84 o
   5   4  14         11.90         16.03         4.25 o
   6   4  14        462.93        443.45        12.97 o
   7   4  14        433.97        430.04        17.67 o
   8   4  14         12.77         17.29         5.55 o
   9   4  14        306.78        283.06        13.16 o
  10   4  14         81.71         80.28         9.94 o
  11   4  14        297.40        293.23        18.55 o
  12   4  14          7.64         19.69         6.68 o
 -12   5  14        191.17        192.49        13.95 o
 -11   5  14         71.73         61.91         8.59 o
 -10   5  14        169.26        160.20        12.02 o
  -9   5  14         35.85         26.36         4.53 o
  -8   5  14        106.69         97.60         7.05 o
  -7   5  14          0.03          3.88         5.09 o
  -6   5  14        390.12        364.27        13.61 o
  -5   5  14         13.90         13.02         4.68 o
  -4   5  14          1.07          4.36         3.80 o
  -3   5  14        339.21        369.42        11.61 o
  -2   5  14        629.66        636.79        18.17 o
  -1   5  14        271.82        279.72        11.56 o
   0   5  14        136.82        134.24         9.02 o
   1   5  14        118.48        103.95         8.04 o
   2   5  14          1.63         11.46         4.33 o
   3   5  14        225.40        204.44         9.39 o
   4   5  14        239.74        236.13        13.14 o
   5   5  14         36.51         36.49         4.89 o
   6   5  14        176.49        162.88        11.59 o
   7   5  14        165.44        177.77        12.39 o
   8   5  14          1.88          5.84         7.53 o
   9   5  14         25.36         24.92         6.47 o
  10   5  14        275.46        284.21        29.19 o
  11   5  14         88.13         91.22        10.99 o
  12   5  14         90.96         70.88        16.24 o
 -11   6  14          3.20          4.36         5.05 o
 -10   6  14          5.47         -3.21         5.05 o
  -9   6  14        132.25        124.03         8.35 o
  -8   6  14          0.25         -4.75         4.75 o
  -7   6  14        274.33        264.40        12.86 o
  -6   6  14          8.24         10.31         5.28 o
  -5   6  14         21.27         13.73         4.70 o
  -4   6  14        116.25        104.24         8.19 o
  -3   6  14        170.65        181.86        10.22 o
  -2   6  14        510.05        516.87        16.57 o
  -1   6  14         50.69         62.68         6.72 o
   0   6  14       2153.45       2157.40        36.04 o
   1   6  14         27.06         31.34         5.57 o
   2   6  14        353.65        344.94        14.06 o
   3   6  14        139.46        117.82        11.76 o
   4   6  14         26.53         29.80         6.57 o
   5   6  14          0.01         -5.04         5.08 o
   6   6  14        448.83        448.35        19.43 o
   7   6  14         96.36         99.78        13.76 o
   8   6  14         18.57         25.74         7.00 o
   9   6  14         63.42         73.99        13.51 o
  10   6  14          0.01         27.72        10.43 o
 -10   7  14         20.79         22.80         6.42 o
  -9   7  14         26.56         19.00         6.64 o
  -8   7  14          5.72         -4.38         5.08 o
  -7   7  14          0.10          1.80         6.50 o
  -6   7  14        328.76        321.84        20.23 o
  -5   7  14          2.57          6.85         6.10 o
  -4   7  14         60.44         68.37         7.35 o
  -3   7  14          0.13         -5.27         5.27 o
  -2   7  14        301.74        307.62        13.99 o
  -1   7  14        127.31        134.99         9.53 o
   0   7  14          1.54         -2.74         3.75 o
   1   7  14         48.83         35.00         8.90 o
   2   7  14         75.98         66.68         9.90 o
   3   7  14         16.85         23.28         7.21 o
   4   7  14        106.35        103.60        16.27 o
   5   7  14         48.94         34.95         8.32 o
   6   7  14         16.48          9.07         6.05 o
   7   7  14         96.25         91.66        10.58 o
   8   7  14          1.18         -0.65         6.33 o
   9   7  14          1.03        -14.22        14.22 o
  -9   8  14         57.96         55.44        13.73 o
  -8   8  14          0.29         -5.22         5.22 o
  -7   8  14         63.58         42.00        10.02 o
  -6   8  14         18.51         15.69         5.24 o
  -5   8  14         24.24         22.66         5.84 o
  -4   8  14         23.10          8.60         6.26 o
  -3   8  14          1.87         -5.34         5.34 o
  -2   8  14         66.05         56.55         8.33 o
  -1   8  14          1.09         -6.61         6.84 o
   0   8  14        203.97        200.63        14.32 o
   1   8  14          1.47          3.81         5.70 o
   2   8  14         84.00         72.98        10.96 o
   3   8  14         34.16         29.24         8.59 o
   4   8  14          0.08          8.48         6.79 o
   5   8  14          0.54          4.33         6.35 o
   6   8  14         98.12        104.72        13.49 o
   7   8  14          1.84         -4.00         5.74 o
  -6   9  14         16.26         29.28         9.12 o
  -5   9  14          3.18         -0.10         4.77 o
  -4   9  14         10.59          1.03         4.34 o
  -3   9  14          1.39          6.27        10.13 o
  -2   9  14          0.70         17.34        17.53 o
  -1   9  14          0.52         -3.65         7.09 o
   0   9  14         10.57          0.85        19.90 o
   1   9  14         20.93         20.61         8.01 o
   2   9  14         45.25         36.83         7.84 o
   3   9  14         12.03         19.87         7.98 o
   4   9  14          6.49         19.59         7.96 o
   5   9  14         26.06         18.48         7.56 o
 -15   1  15          0.22          2.87         8.14 o
 -14   1  15          7.18          8.90         6.30 o
 -13   1  15         14.09         16.55         5.11 o
 -12   1  15          0.20         -0.53         4.92 o
 -11   1  15         76.47         92.31         7.65 o
 -10   1  15          3.29          9.55         4.12 o
  -9   1  15        137.05        144.12         8.46 o
  -8   1  15         16.15         16.06         3.21 o
  -7   1  15        259.36        244.92         7.89 o
  -6   1  15          2.89         15.66         3.35 o
  -5   1  15        457.94        420.10         8.89 o
  -4   1  15        141.24        131.99         4.01 o
  -3   1  15         40.70         54.44         3.73 o
  -2   1  15         23.03         21.45         1.84 o
  -1   1  15        288.04        261.54         4.64 o
   0   1  15         97.34         95.18         3.44 o
   1   1  15        320.49        343.78        10.30 o
   2   1  15        384.22        391.40        11.10 o
   3   1  15         71.16         87.08         6.88 o
   4   1  15        558.11        532.87        13.83 o
   5   1  15        107.45        102.82         6.72 o
   6   1  15        166.49        150.95         7.43 o
   7   1  15          2.99         -0.07         3.21 o
   8   1  15          2.68          5.74         3.70 o
   9   1  15         18.66         11.85         4.41 o
  10   1  15          1.59          6.13         4.42 o
  11   1  15          0.70          3.80         4.41 o
  12   1  15         58.68         65.06         7.92 o
  13   1  15          2.05         43.33         9.59 o
 -14   2  15         72.12         74.88        13.78 o
 -13   2  15         15.54         22.30         8.46 o
 -12   2  15          0.49          8.06         4.54 o
 -11   2  15        221.78        240.89        13.59 o
 -10   2  15          4.23          2.52         3.92 o
  -9   2  15        317.99        316.82        10.32 o
  -8   2  15       2078.86       2022.83        23.07 o
  -7   2  15        328.52        336.99         9.50 o
  -6   2  15        866.94        878.90        14.44 o
  -5   2  15        705.62        691.49        13.66 o
  -4   2  15         23.38         15.74         2.44 o
  -3   2  15          7.59          6.02         2.16 o
  -2   2  15         88.46         84.62         4.38 o
  -1   2  15        593.31        558.11        11.65 o
   0   2  15          2.73          4.64         1.25 o
   1   2  15        282.25        272.56         6.66 o
   2   2  15          3.26          2.00         1.28 o
   3   2  15        744.32        722.19        15.55 o
   4   2  15         74.26         89.15         6.93 o
   5   2  15        169.80        116.06         7.34 o
   6   2  15        268.68        236.61        10.24 o
   7   2  15         70.41         52.80         4.99 o
   8   2  15         35.62         26.12         4.22 o
   9   2  15          7.14          7.69         3.96 o
  10   2  15         25.37         32.22         5.24 o
  11   2  15         60.77         63.00         7.44 o
  12   2  15        233.17        246.55        16.66 o
  13   2  15          0.00          8.61        15.42 o
 -14   3  15         50.40         37.54        13.25 o
 -13   3  15         24.37         48.82        10.48 o
 -12   3  15          2.05          6.53         6.33 o
 -11   3  15         72.26         78.30         7.82 o
 -10   3  15         12.25         21.34         4.47 o
  -9   3  15        270.44        267.49         9.78 o
  -8   3  15         21.13         22.20         3.74 o
  -7   3  15        467.44        473.88        11.41 o
  -6   3  15        107.17        106.44         6.10 o
  -5   3  15          1.99          3.16         2.55 o
  -4   3  15        261.76        258.35         7.95 o
  -3   3  15          3.98          6.77         2.79 o
  -2   3  15         36.43         33.99         3.32 o
  -1   3  15       1111.91       1030.55        17.45 o
   0   3  15         41.40         44.23         3.30 o
   1   3  15        226.93        213.29         6.40 o
   2   3  15       1851.45       1787.09        24.27 o
   3   3  15         10.55          7.78         1.94 o
   4   3  15        651.82        597.42        11.80 o
   5   3  15        271.91        262.08        10.77 o
   6   3  15        271.85        224.33        10.27 o
   7   3  15          1.29          4.49         4.75 o
   8   3  15         28.48         34.71         4.83 o
   9   3  15        117.85        129.22         7.94 o
  10   3  15         15.10         23.81         5.36 o
  11   3  15         46.19         48.81         8.32 o
  12   3  15        149.93        152.11        13.46 o
  13   3  15          4.96         -6.77        12.30 o
 -13   4  15          2.68          7.67         5.58 o
 -12   4  15         56.40         69.39         8.97 o
 -11   4  15        133.85        151.76        15.42 o
 -10   4  15          1.46          1.64         4.07 o
  -9   4  15        253.93        246.70         9.38 o
  -8   4  15        373.56        369.12        10.96 o
  -7   4  15          4.09         16.24         4.55 o
  -6   4  15        429.78        430.66        13.98 o
  -5   4  15        634.81        632.51        14.05 o
  -4   4  15         67.68         70.07         5.40 o
  -3   4  15         33.23         40.34         4.35 o
  -2   4  15         24.45         28.95         4.14 o
  -1   4  15        116.52         91.94         6.95 o
   0   4  15          0.54         10.56         5.30 o
   1   4  15        104.65        114.94         5.87 o
   2   4  15          6.43          6.27         2.73 o
   3   4  15          8.23          5.76         2.61 o
   4   4  15         86.61         92.17         4.84 o
   5   4  15         57.64         46.29         5.28 o
   6   4  15         97.74         87.42         7.31 o
   7   4  15        165.21        152.05         9.54 o
   8   4  15        208.04        187.05        10.71 o
   9   4  15         73.33         68.40         6.26 o
  10   4  15          4.82         10.18         6.12 o
  11   4  15          0.34          3.10         6.21 o
  12   4  15         10.09         10.69         7.71 o
 -12   5  15          0.02         -2.78         5.33 o
 -11   5  15         57.13         69.39         9.17 o
 -10   5  15        172.74        167.72        12.52 o
  -9   5  15         13.07          8.96         3.90 o
  -8   5  15         53.67         47.44         5.46 o
  -7   5  15         42.83         41.65         5.89 o
  -6   5  15         73.99         88.39         7.99 o
  -5   5  15       1087.11       1092.24        27.66 o
  -4   5  15        197.46        197.73         8.75 o
  -3   5  15        161.28        173.39         8.34 o
  -2   5  15        458.66        451.82        14.73 o
  -1   5  15        904.22        895.86        20.33 o
   0   5  15        463.64        471.52        17.62 o
   1   5  15         47.03         56.30         6.12 o
   2   5  15        830.89        788.86        20.42 o
   3   5  15         29.80         27.79         3.57 o
   4   5  15         24.29         23.95         5.77 o
   5   5  15        235.46        228.70        13.44 o
   6   5  15          2.32          3.40         4.95 o
   7   5  15         43.71         40.69         7.57 o
   8   5  15        117.83        112.94        11.02 o
   9   5  15         41.65         41.36         6.33 o
  10   5  15         11.36         12.97         6.60 o
  11   5  15        124.68        118.95        16.82 o
 -11   6  15         34.80         37.10         7.49 o
 -10   6  15         27.67         25.21         6.32 o
  -9   6  15         43.93         48.13         6.26 o
  -8   6  15          0.59          7.43         4.44 o
  -7   6  15          0.83          2.31         4.27 o
  -6   6  15         37.88         39.59         5.91 o
  -5   6  15        115.46        131.00         9.46 o
  -4   6  15          0.92          0.40         4.65 o
  -3   6  15          3.19          8.18         3.56 o
  -2   6  15          0.05          4.71         4.38 o
  -1   6  15         28.25         38.14         5.78 o
   0   6  15          2.16         18.82         6.11 o
   1   6  15         24.57         26.48         5.14 o
   2   6  15        120.55        128.44        12.11 o
   3   6  15          0.23         -0.33         5.89 o
   4   6  15        349.74        321.36        16.55 o
   5   6  15         53.34         47.08        10.76 o
   6   6  15         59.15         58.41        10.13 o
   7   6  15          2.96          8.93         5.86 o
   8   6  15        107.42         99.59        13.59 o
   9   6  15         70.38         79.75        14.57 o
  10   6  15         51.13         49.88        17.80 o
  11   6  15          2.38         -5.37         9.59 o
 -10   7  15        123.31        109.63        18.53 o
  -9   7  15          2.75         -2.41         4.21 o
  -8   7  15        167.77        182.46        11.65 o
  -7   7  15          1.50          0.40         6.84 o
  -6   7  15          9.80         13.09         5.68 o
  -5   7  15        242.57        240.13        16.70 o
  -4   7  15        232.59        240.52        12.77 o
  -3   7  15        129.50        134.18        11.60 o
  -2   7  15        214.99        222.54        12.27 o
  -1   7  15        189.56        216.10        11.74 o
   0   7  15          6.73          9.60         4.81 o
   1   7  15        270.86        266.70        17.92 o
   2   7  15         14.96          6.21         5.38 o
   3   7  15          4.43         10.26        10.68 o
   4   7  15        105.14        111.41        12.62 o
   5   7  15        182.27        168.90        15.26 o
   6   7  15          0.78         -1.31         7.27 o
   7   7  15         33.59         27.84         6.90 o
   8   7  15        162.83        175.64        14.38 o
  -9   8  15         43.62         48.02        13.78 o
  -8   8  15          0.37         -1.19         7.58 o
  -7   8  15         14.12         20.34         6.22 o
  -6   8  15          1.97          3.14         5.86 o
  -5   8  15         38.49         43.65         6.99 o
  -4   8  15          8.52         10.28         7.60 o
  -3   8  15          3.58          5.24         5.48 o
  -2   8  15          6.68          1.74         6.21 o
  -1   8  15         44.90         27.21         9.60 o
   0   8  15         11.90         15.87         6.93 o
   1   8  15         34.46         32.19        10.76 o
   2   8  15        101.51        120.54        13.64 o
   3   8  15         65.00         52.08        18.02 o
   4   8  15        179.79        208.25        17.40 o
   5   8  15         66.01         69.68        11.77 o
   6   8  15         38.49         55.44        11.46 o
   7   8  15         16.18         30.23        10.34 o
  -6   9  15         26.45         25.23         8.65 o
  -5   9  15         14.23          4.85         4.75 o
  -4   9  15         26.35         20.54         6.29 o
  -3   9  15         33.99         30.38        30.52 o
  -2   9  15         52.56         47.59        13.04 o
  -1   9  15         28.15         49.93        10.25 o
   0   9  15         24.15         -2.93         8.98 o
   1   9  15        129.09        142.17        15.85 o
   2   9  15          0.67         11.74        11.85 o
   3   9  15         13.01         31.12         9.06 o
   4   9  15         63.45         77.97        20.91 o
 -14   0  16         20.03         18.44         7.19 o
 -13   0  16        466.58        501.40        27.35 o
 -12   0  16        340.07        346.51        20.99 o
 -11   0  16         73.51         72.97        10.55 o
 -10   0  16        391.08        381.60        27.34 o
  -9   0  16        401.39        405.45        19.59 o
  -8   0  16        117.23        105.81         7.19 o
  -7   0  16        539.12        509.01        13.45 o
  -6   0  16          0.15          4.40         2.78 o
  -5   0  16        666.80        630.58        14.14 o
  -4   0  16         26.64         18.63         3.07 o
  -3   0  16        424.01        400.90        10.44 o
  -2   0  16        545.40        569.34        11.67 o
  -1   0  16        111.15         97.68         7.98 o
   0   0  16       7135.44       6928.07        64.56 o
   1   0  16         49.16         49.32         5.21 o
   2   0  16        204.39        159.83        10.32 o
   3   0  16        101.79         96.78        17.28 o
   4   0  16       8898.52       8661.65        76.46 o
   5   0  16         87.53         83.53         7.34 o
   6   0  16       1734.55       1466.99        36.66 o
   7   0  16         46.20         56.01         8.61 o
   8   0  16          9.08          5.21         8.68 o
   9   0  16        542.28        562.33        25.57 o
  10   0  16          0.48          9.98         5.82 o
  11   0  16        825.11        883.11        35.07 o
  12   0  16          4.26         12.62        12.84 o
  13   0  16       2389.20       2190.74        85.61 o
 -15   1  16        253.83        221.16        26.19 o
 -14   1  16          0.02         -4.23         6.36 o
 -13   1  16        634.45        642.72        20.62 o
 -12   1  16        641.63        674.75        20.28 o
 -11   1  16          6.35         16.26         4.96 o
 -10   1  16       1760.08       1820.36        30.41 o
  -9   1  16         12.08          8.65         4.60 o
  -8   1  16         60.64         55.30         4.55 o
  -7   1  16          0.30         -2.62         2.62 o
  -6   1  16        954.96        935.84        14.01 o
  -5   1  16        176.84        170.96         5.96 o
  -4   1  16        282.58        254.68         6.79 o
  -3   1  16        469.22        448.79         8.93 o
  -2   1  16        585.17        586.58         9.80 o
  -1   1  16         66.64         60.69         2.74 o
   0   1  16       1077.21       1014.15        10.65 o
   1   1  16       2467.56       2371.89        26.65 o
   2   1  16          0.02         -0.34         3.16 o
   3   1  16         82.40        111.57         6.85 o
   4   1  16         97.02        100.64         6.94 o
   5   1  16          0.33          7.80         4.42 o
   6   1  16        250.18        229.14         9.16 o
   7   1  16          0.36          4.10         3.26 o
   8   1  16          6.66          5.77         3.85 o
   9   1  16        182.44        195.82        11.26 o
  10   1  16        291.59        282.79        13.62 o
  11   1  16         90.67        113.31         9.48 o
  12   1  16          3.91          6.34         4.96 o
  13   1  16         27.12         46.17        11.19 o
 -14   2  16          2.36         11.10         6.71 o
 -13   2  16        249.42        248.94        18.94 o
 -12   2  16        279.11        309.26        16.30 o
 -11   2  16         19.28         22.09         5.43 o
 -10   2  16         12.13         15.75         4.87 o
  -9   2  16        766.40        784.86        18.06 o
  -8   2  16         29.47         25.72         3.68 o
  -7   2  16        189.27        188.11         7.35 o
  -6   2  16        342.84        363.32         9.78 o
  -5   2  16        235.06        236.35         7.60 o
  -4   2  16        118.96        111.07         4.88 o
  -3   2  16        419.52        379.76         8.23 o
  -2   2  16        579.47        488.22         8.90 o
  -1   2  16          2.40          4.25         1.71 o
   0   2  16       4795.76       4371.51        66.41 o
   1   2  16          8.80          9.58         1.79 o
   2   2  16          1.40          5.29         2.81 o
   3   2  16        267.60        271.00         9.09 o
   4   2  16       2382.24       2221.61        29.11 o
   5   2  16         29.78         19.98         3.92 o
   6   2  16       1133.58       1046.17        21.24 o
   7   2  16        294.38        307.83        10.88 o
   8   2  16          9.71         13.42         3.73 o
   9   2  16        195.69        208.74         9.77 o
  10   2  16         39.69         26.86         5.38 o
  11   2  16        259.36        265.09        13.98 o
  12   2  16        101.33        111.36        11.76 o
  13   2  16        950.86        910.09        59.83 o
 -13   3  16        344.81        354.76        22.61 o
 -12   3  16        196.22        203.27        17.30 o
 -11   3  16         20.86         19.74         4.73 o
 -10   3  16         95.28         84.42         7.19 o
  -9   3  16         20.84         22.40         3.70 o
  -8   3  16        433.02        436.33        11.60 o
  -7   3  16         59.06         52.84         4.59 o
  -6   3  16       2433.40       2372.28        24.94 o
  -5   3  16        230.66        223.04         7.78 o
  -4   3  16       1733.67       1659.26        30.33 o
  -3   3  16        364.83        364.61        10.06 o
  -2   3  16        587.29        490.55        10.21 o
  -1   3  16         55.43         54.67         3.98 o
   0   3  16        581.80        551.94        10.65 o
   1   3  16        105.14        101.70         4.86 o
   2   3  16         49.77         67.35        10.27 o
   3   3  16        157.15        182.06         7.58 o
   4   3  16        479.03        451.14        13.70 o
   5   3  16         23.51         26.81         4.48 o
   6   3  16        218.99        216.93        10.57 o
   7   3  16        522.90        513.77        16.14 o
   8   3  16         89.80         83.56         6.51 o
   9   3  16        103.32        104.37         7.37 o
  10   3  16        371.44        338.52        15.44 o
  11   3  16          0.00         -6.35         6.35 o
  12   3  16         13.12          0.76         5.68 o
 -12   4  16         34.33         29.84         6.88 o
 -11   4  16          0.09         -4.05         5.93 o
 -10   4  16        105.69         98.43         7.95 o
  -9   4  16        900.17        913.10        23.45 o
  -8   4  16         72.38         78.37         6.49 o
  -7   4  16       1646.60       1646.72        24.56 o
  -6   4  16        685.18        707.76        15.98 o
  -5   4  16          4.94         12.86         3.38 o
  -4   4  16        329.61        328.46        10.57 o
  -3   4  16         89.82        105.84         6.28 o
  -2   4  16        754.02        728.64        15.05 o
  -1   4  16         52.26         57.32         4.84 o
   0   4  16       1881.68       1828.57        30.73 o
   1   4  16        136.23        120.98         8.38 o
   2   4  16        170.27        185.46         7.40 o
   3   4  16         96.59         99.01         5.77 o
   4   4  16        191.25        184.23         7.95 o
   5   4  16         24.08         25.53         4.60 o
   6   4  16        333.20        342.57        13.46 o
   7   4  16        408.98        387.35        14.74 o
   8   4  16         92.54         99.16         8.45 o
   9   4  16        157.26        162.58         9.12 o
  10   4  16         19.37         19.19        10.53 o
  11   4  16          2.49          3.76         5.73 o
  12   4  16         53.83         58.30        14.91 o
 -12   5  16          8.19         14.54         6.65 o
 -11   5  16         49.98         56.77        10.10 o
 -10   5  16          0.73         -0.64         5.01 o
  -9   5  16         24.49         32.12         5.25 o
  -8   5  16        281.39        276.53        11.29 o
  -7   5  16          1.17         10.75         4.78 o
  -6   5  16       1161.46       1144.49        24.13 o
  -5   5  16          0.07         19.86         5.34 o
  -4   5  16        157.04        169.63         8.37 o
  -3   5  16         77.60         88.95         6.34 o
  -2   5  16        182.92        177.37         8.48 o
  -1   5  16         44.03         52.65         6.21 o
   0   5  16        254.29        264.36        12.60 o
   1   5  16          4.97          9.31         4.18 o
   2   5  16         50.99         54.76         6.51 o
   3   5  16        259.30        253.77        10.87 o
   4   5  16         70.16         71.04         8.48 o
   5   5  16          0.00          3.42         3.89 o
   6   5  16        143.09        141.44         9.48 o
   7   5  16        427.85        412.84        15.62 o
   8   5  16        130.63        129.45         9.64 o
   9   5  16         98.77        115.32         9.28 o
  10   5  16        428.10        414.84        21.41 o
  11   5  16         97.30        109.66        17.99 o
 -11   6  16          0.20          7.31         6.62 o
 -10   6  16          3.69         14.72         5.70 o
  -9   6  16        278.53        295.04        12.73 o
  -8   6  16         88.33         82.01         7.05 o
  -7   6  16        549.40        544.87        18.24 o
  -6   6  16         80.16         94.21         8.35 o
  -5   6  16        166.63        183.94        10.78 o
  -4   6  16        168.47        168.77        10.19 o
  -3   6  16          1.23          4.41         3.68 o
  -2   6  16        447.67        436.46        17.38 o
  -1   6  16         42.97         49.55         6.21 o
   0   6  16        583.68        601.31        21.94 o
   1   6  16         33.93         27.41         5.41 o
   2   6  16         87.05         68.34         9.86 o
   3   6  16          0.18          7.73         6.01 o
   4   6  16        321.51        313.59        16.50 o
   5   6  16          0.34         -2.20         5.03 o
   6   6  16        110.46        117.22        11.14 o
   7   6  16        121.30        138.92        12.33 o
   8   6  16         16.24         12.12         8.29 o
   9   6  16        267.85        276.42        24.32 o
  -9   7  16          1.62          2.02         4.16 o
  -8   7  16          0.30          4.90         6.31 o
  -7   7  16         27.88         32.38         7.80 o
  -6   7  16        137.86        127.08         9.99 o
  -5   7  16          0.14         12.45         4.94 o
  -4   7  16         47.12         43.75         6.48 o
  -3   7  16         32.29         24.32         5.98 o
  -2   7  16         11.97         17.77         7.37 o
  -1   7  16          4.40         10.16         4.27 o
   0   7  16         20.43         21.74         4.96 o
   1   7  16        158.98        139.99        13.56 o
   2   7  16         79.09         72.26        10.57 o
   3   7  16        105.33         96.77        17.78 o
   4   7  16          2.87          1.37        13.19 o
   5   7  16          1.75         13.09        13.58 o
   6   7  16         65.29         59.11         9.62 o
   7   7  16         24.34         17.24         6.16 o
   8   7  16         19.90         47.77        12.97 o
  -8   8  16          0.44          8.41        20.15 o
  -7   8  16        135.53        134.91        10.49 o
  -6   8  16          0.09         -1.99         5.12 o
  -5   8  16         68.26         65.91         8.00 o
  -4   8  16          9.21          6.36         4.94 o
  -3   8  16          0.13         -3.36         5.25 o
  -2   8  16         66.69         65.01        10.03 o
  -1   8  16         13.61         -0.54         6.94 o
   0   8  16        221.07        221.97        15.35 o
   1   8  16          0.00          4.39         5.67 o
   2   8  16         83.37         91.16        12.88 o
   3   8  16          2.80         14.42         7.37 o
   4   8  16         39.47         59.36        11.23 o
   5   8  16         20.90         17.40         7.93 o
   6   8  16         58.39         55.00        10.82 o
   7   8  16         65.31         74.28        14.17 o
  -6   9  16         20.97         16.25        11.84 o
  -5   9  16         17.55         23.34         7.50 o
  -4   9  16          4.41          6.04         5.64 o
  -3   9  16         11.03         29.35        28.69 o
  -2   9  16          5.00         12.57        11.47 o
  -1   9  16          3.31        -12.72        12.72 o
   0   9  16          2.83         31.77        15.07 o
   1   9  16          9.47         17.53        12.14 o
   2   9  16         15.34         24.25         9.76 o
   3   9  16         14.77         14.74        11.71 o
 -14   1  17          0.04         -6.78         6.78 o
 -13   1  17          2.40          4.89         4.57 o
 -12   1  17          0.02          1.12         4.22 o
 -11   1  17         57.97         59.03         6.51 o
 -10   1  17          1.23          9.74         4.11 o
  -9   1  17         46.46         49.21         5.56 o
  -8   1  17         22.07         19.24         3.22 o
  -7   1  17          3.23          2.82         2.37 o
  -6   1  17         61.99         60.92         4.50 o
  -5   1  17        231.28        203.30         6.62 o
  -4   1  17          1.62         -1.10         2.29 o
  -3   1  17          9.89         21.97         2.82 o
  -2   1  17         19.88         24.62         3.32 o
  -1   1  17        504.24        445.03         8.35 o
   0   1  17        416.91        416.84        14.98 o
   1   1  17         53.05         56.95         5.00 o
   2   1  17       2107.83       2051.26        26.44 o
   3   1  17         27.63         28.35         4.15 o
   4   1  17          3.48         10.20         3.98 o
   5   1  17          0.01         -1.27         3.47 o
   6   1  17         29.85         43.80         5.03 o
   7   1  17          7.68          8.17         3.58 o
   8   1  17         71.90         59.16         6.56 o
   9   1  17         26.13         28.56         5.36 o
  10   1  17          8.87         12.25         5.40 o
  11   1  17          3.99         14.63         5.32 o
  12   1  17          1.92         10.06         5.25 o
  13   1  17          1.17          3.24         8.88 o
 -14   2  17          4.78          4.58         8.08 o
 -13   2  17         41.39         33.47         8.94 o
 -12   2  17         92.10        101.08         9.92 o
 -11   2  17          2.87          0.78         4.90 o
 -10   2  17          0.06         -1.41         6.52 o
  -9   2  17         41.63         38.24         4.88 o
  -8   2  17         33.81         36.50         6.65 o
  -7   2  17        145.22        127.74         6.28 o
  -6   2  17        295.22        294.91         8.84 o
  -5   2  17         27.07         27.37         3.32 o
  -4   2  17          7.80         10.28         2.50 o
  -3   2  17          4.00          1.51         1.99 o
  -2   2  17         16.39         22.41         2.99 o
  -1   2  17        262.32        215.04         6.09 o
   0   2  17        491.18        465.77        18.47 o
   1   2  17         74.72         61.16         5.79 o
   2   2  17         11.19          9.84         2.91 o
   3   2  17       1038.51       1110.72        23.65 o
   4   2  17          4.28         17.67         4.71 o
   5   2  17        347.77        335.92        12.27 o
   6   2  17         32.68         36.80         5.33 o
   7   2  17          0.06          1.72         3.53 o
   8   2  17          1.55         -2.98         3.41 o
   9   2  17         91.48         73.40         7.45 o
  10   2  17         20.94         18.12         4.82 o
  11   2  17         14.62          4.41         4.68 o
  12   2  17        328.60        352.51        20.05 o
  13   2  17         23.61         35.96        16.69 o
 -13   3  17         40.25         69.19        11.68 o
 -12   3  17          2.45          2.62         5.63 o
 -11   3  17        211.07        206.66        13.37 o
 -10   3  17         15.38         11.07         3.82 o
  -9   3  17          7.17          7.48         3.06 o
  -8   3  17        183.36        193.35         8.07 o
  -7   3  17         34.80         43.90         4.26 o
  -6   3  17         67.41         68.94         5.34 o
  -5   3  17        263.92        242.10         8.30 o
  -4   3  17        229.93        213.71         7.43 o
  -3   3  17         32.33         22.90         3.07 o
  -2   3  17        105.17         93.52         4.93 o
  -1   3  17        892.59        793.73        12.91 o
   0   3  17        660.65        662.52        18.84 o
   1   3  17        594.47        566.72        10.12 o
   2   3  17       2525.17       2473.15        28.59 o
   3   3  17         29.15         23.41         3.67 o
   4   3  17          3.14          7.03         3.68 o
   5   3  17        197.29        185.74         9.64 o
   6   3  17         76.89         82.65         7.79 o
   7   3  17          4.35          8.35         3.90 o
   8   3  17        172.02        152.87         8.55 o
   9   3  17         29.86         27.48         4.66 o
  10   3  17          6.54          6.31         4.41 o
  11   3  17          0.46         -6.39         6.39 o
  12   3  17         18.61         27.52         8.94 o
 -12   4  17         27.78         25.01         6.82 o
 -11   4  17         15.77          0.19         5.34 o
 -10   4  17          2.88          0.96         4.22 o
  -9   4  17        156.67        162.27         8.10 o
  -8   4  17         71.30         77.00         6.41 o
  -7   4  17        442.05        431.66        13.16 o
  -6   4  17          0.95          9.33         4.17 o
  -5   4  17        173.36        168.29         7.86 o
  -4   4  17         24.44         23.90         4.55 o
  -3   4  17          0.64          2.62         2.76 o
  -2   4  17          0.06         -0.71         2.82 o
  -1   4  17         37.96         33.85         4.34 o
   0   4  17        135.93        153.14        11.53 o
   1   4  17          4.52         -0.38         3.68 o
   2   4  17        125.01        131.94         9.63 o
   3   4  17        101.20        102.56         6.17 o
   4   4  17        164.67        179.81         9.64 o
   5   4  17        113.84        102.47         7.86 o
   6   4  17        163.63        147.14         9.46 o
   7   4  17          0.57          0.54         3.91 o
   8   4  17         10.91         12.33         5.24 o
   9   4  17         10.49         15.96         4.43 o
  10   4  17         90.34         97.63        11.23 o
  11   4  17         59.79         50.21        11.41 o
 -11   5  17         64.53         73.10        13.51 o
 -10   5  17         48.07         38.14         8.74 o
  -9   5  17        222.88        208.61        11.60 o
  -8   5  17        189.67        189.84         9.83 o
  -7   5  17        151.32        162.39         9.06 o
  -6   5  17         19.72         30.52         5.89 o
  -5   5  17         66.63         91.41         8.06 o
  -4   5  17        486.11        465.95        13.50 o
  -3   5  17         49.20         45.37         4.96 o
  -2   5  17         98.01         96.23         6.52 o
  -1   5  17         65.22         51.64         5.81 o
   0   5  17         23.26         21.21         5.07 o
   1   5  17        429.34        425.24        16.12 o
   2   5  17          8.18         11.22         4.00 o
   3   5  17          5.50         12.49         5.82 o
   4   5  17          6.77         17.69         6.08 o
   5   5  17        442.04        434.30        19.33 o
   6   5  17          0.96          5.86         5.66 o
   7   5  17          0.06          8.20         4.56 o
   8   5  17         46.33         36.50         6.15 o
   9   5  17         23.59         21.07         5.57 o
  10   5  17         75.85         65.45        10.14 o
  11   5  17          4.78         -1.43         7.74 o
 -10   6  17          3.58          7.00         6.79 o
  -9   6  17        448.39        451.79        15.54 o
  -8   6  17         84.30         78.31         7.21 o
  -7   6  17         48.14         57.31         7.60 o
  -6   6  17          9.28         26.93         5.86 o
  -5   6  17        510.77        537.60        17.98 o
  -4   6  17          0.88          7.83         4.10 o
  -3   6  17          7.28          7.54         3.70 o
  -2   6  17          8.29          9.65         3.82 o
  -1   6  17        128.33        133.86         9.29 o
   0   6  17          3.03         13.38         4.55 o
   1   6  17          4.63          2.67         3.71 o
   2   6  17        337.59        333.75        19.60 o
   3   6  17          9.44         11.17         8.29 o
   4   6  17        105.92        110.51        12.75 o
   5   6  17        205.46        192.84        13.87 o
   6   6  17        146.88        151.94        12.92 o
   7   6  17         24.49         24.17         7.28 o
   8   6  17         26.73         31.58         7.30 o
  -9   7  17        160.43        142.47        10.57 o
  -8   7  17        123.70        121.46        10.20 o
  -7   7  17        132.17        132.04        10.31 o
  -6   7  17         43.18         57.63         7.47 o
  -5   7  17        170.95        165.29        11.15 o
  -4   7  17         58.90         65.35         9.16 o
  -3   7  17        138.73        132.33        10.75 o
  -2   7  17         77.41         81.51         9.45 o
  -1   7  17         60.68         78.64         7.90 o
   0   7  17          3.65          6.44         5.76 o
   1   7  17         86.36         79.11        10.77 o
   2   7  17          0.69          4.92         5.84 o
   3   7  17          7.93         18.19         7.96 o
   4   7  17         69.27         77.86        17.62 o
   5   7  17        122.58        125.52        13.82 o
   6   7  17         10.65         22.70        12.08 o
   7   7  17         12.95         13.20         6.54 o
   8   7  17         28.87         16.70         9.25 o
  -7   8  17          0.24          7.56         7.59 o
  -6   8  17          0.60          5.69         5.04 o
  -5   8  17        218.96        218.41        13.18 o
  -4   8  17         43.32         42.69         7.17 o
  -3   8  17          3.89          0.33         5.20 o
  -2   8  17         68.45         60.43        14.65 o
  -1   8  17        102.06        103.47        13.45 o
   0   8  17          1.79          9.92         6.40 o
   1   8  17          1.48         -3.64         5.96 o
   2   8  17        203.51        214.28        18.06 o
   3   8  17          0.88          4.89         7.46 o
   4   8  17         65.12         79.63        11.94 o
   5   8  17          4.04         19.35        12.06 o
   6   8  17          3.91         11.08         7.70 o
  -5   9  17        112.18        124.43        15.85 o
  -4   9  17         26.74         25.40         9.02 o
  -3   9  17        132.74        108.36        29.46 o
  -2   9  17         57.25         42.13        15.93 o
  -1   9  17        110.79        128.00        24.29 o
   0   9  17          0.49          3.35        11.87 o
   1   9  17        102.48         78.23        18.94 o
   2   9  17          0.29          2.40         9.83 o
   3   9  17          6.13         15.80        13.12 o
 -14   0  18         51.69         42.28        12.23 o
 -13   0  18        205.90        180.26        16.28 o
 -12   0  18        129.76        155.78        14.71 o
 -11   0  18         82.61         94.03        11.76 o
 -10   0  18        109.89         99.80        11.16 o
  -9   0  18        334.23        361.44        19.08 o
  -8   0  18         12.91          3.87         3.21 o
  -7   0  18        216.42        224.02         9.77 o
  -6   0  18         27.36         34.33         4.47 o
  -5   0  18        156.14        164.16         7.95 o
  -4   0  18        359.81        348.51        10.89 o
  -3   0  18        185.02        187.75        10.00 o
  -2   0  18       2154.37       1943.00        22.50 o
  -1   0  18          1.52         -1.79         4.61 o
   0   0  18       6736.72       6435.56        75.44 o
   1   0  18       1523.80       1501.29        29.65 o
   2   0  18        252.27        259.28        13.84 o
   3   0  18        216.58        211.63        16.22 o
   4   0  18        400.48        301.73        15.59 o
   5   0  18         37.99         35.66         7.17 o
   6   0  18        685.45        617.78        33.15 o
   7   0  18        465.58        513.76        24.08 o
   8   0  18         30.84         18.37         6.48 o
   9   0  18        125.38        101.11        12.55 o
  10   0  18         18.79         17.23         7.50 o
  11   0  18        440.66        434.09        25.83 o
  12   0  18         97.20        102.47        13.92 o
  13   0  18        186.79        136.84        23.49 o
 -14   1  18          2.41          3.05         7.29 o
 -13   1  18        258.23        231.14        15.04 o
 -12   1  18        330.72        327.46        14.78 o
 -11   1  18          1.92          0.50         4.25 o
 -10   1  18        367.14        339.43        13.93 o
  -9   1  18          0.42         -0.76         3.52 o
  -8   1  18          9.89         15.77         3.09 o
  -7   1  18         27.82         20.64         3.89 o
  -6   1  18       1378.65       1302.46        18.12 o
  -5   1  18          2.75          3.52         2.71 o
  -4   1  18       1060.75       1021.02        15.57 o
  -3   1  18        702.90        681.60        12.91 o
  -2   1  18       2155.98       1915.72        18.32 o
  -1   1  18         40.75         48.54         3.33 o
   0   1  18       3363.47       3264.72        27.80 o
   1   1  18        608.59        629.88        14.78 o
   2   1  18         91.38         89.25         6.34 o
   3   1  18        846.89        774.91        17.63 o
   4   1  18         22.66         18.42         4.00 o
   5   1  18         48.36         41.18         5.04 o
   6   1  18        272.72        282.02        10.72 o
   7   1  18        475.54        527.47        14.85 o
   8   1  18         40.94         42.32         8.01 o
   9   1  18         74.66         79.77         8.06 o
  10   1  18        414.10        372.38        16.30 o
  11   1  18          9.94         12.19         5.71 o
  12   1  18         41.56         41.95         7.90 o
  13   1  18          0.75         14.48        12.18 o
 -13   2  18        186.64        176.27        16.79 o
 -12   2  18         36.85         35.23         6.88 o
 -11   2  18          7.91          2.52         4.52 o
 -10   2  18         62.19         55.15         7.61 o
  -9   2  18        448.92        455.64        18.20 o
  -8   2  18         31.06         22.93         4.79 o
  -7   2  18         23.26         24.71         4.09 o
  -6   2  18          0.11          1.76         2.80 o
  -5   2  18        144.81        161.80         6.20 o
  -4   2  18        128.59        125.33         5.40 o
  -3   2  18         30.74         35.05         3.17 o
  -2   2  18       1015.87        888.39        12.24 o
  -1   2  18          6.26          2.92         1.83 o
   0   2  18       3545.41       3350.17        54.15 o
   1   2  18        398.54        360.73         9.40 o
   2   2  18         44.96         47.43         4.35 o
   3   2  18         36.97         44.02         5.20 o
   4   2  18       1893.09       1811.63        36.21 o
   5   2  18         33.93         32.79         4.81 o
   6   2  18       1134.29       1074.42        23.85 o
   7   2  18        205.80        215.27         9.71 o
   8   2  18         93.07        102.39         7.25 o
   9   2  18        279.57        278.41        11.67 o
  10   2  18          1.64          4.65         4.67 o
  11   2  18         42.91         42.42         7.07 o
  12   2  18          9.63         14.41        12.35 o
 -13   3  18        304.40        310.70        22.00 o
 -12   3  18         92.16         95.19        12.52 o
 -11   3  18         10.12          1.68         5.06 o
 -10   3  18        271.56        269.28        12.60 o
  -9   3  18          3.31          1.75         3.07 o
  -8   3  18          7.88          4.71         3.47 o
  -7   3  18         10.98          7.01         3.14 o
  -6   3  18       1638.41       1555.39        23.14 o
  -5   3  18         69.65         64.36         4.68 o
  -4   3  18        427.81        435.89        11.56 o
  -3   3  18         58.10         70.83         4.12 o
  -2   3  18        459.55        428.74        10.06 o
  -1   3  18         66.02         71.93         4.39 o
   0   3  18        156.04        160.50         6.39 o
   1   3  18        544.43        488.52        15.14 o
   2   3  18        144.14        150.90         6.47 o
   3   3  18        698.01        730.87        15.64 o
   4   3  18         25.09         31.49         5.23 o
   5   3  18          4.09          0.13         3.92 o
   6   3  18         67.22         67.07         6.50 o
   7   3  18        129.60        133.44         8.90 o
   8   3  18          4.76          2.62         3.49 o
   9   3  18        191.36        219.16        10.77 o
  10   3  18        195.03        192.48        12.50 o
  11   3  18         84.09         76.40         9.91 o
  12   3  18         25.49         29.04        11.17 o
 -12   4  18          7.06          2.41         5.26 o
 -11   4  18          0.02         -5.28         5.28 o
 -10   4  18          4.20          0.11         5.02 o
  -9   4  18        485.35        510.96        15.14 o
  -8   4  18        162.34        152.96         8.55 o
  -7   4  18         93.31         97.70         6.92 o
  -6   4  18         62.71         79.55         6.35 o
  -5   4  18          0.24          1.40         2.79 o
  -4   4  18          6.22          4.28         3.61 o
  -3   4  18          2.48          5.57         2.83 o
  -2   4  18         90.45         89.54         5.89 o
  -1   4  18          3.30          7.07         3.25 o
   0   4  18        639.86        663.53        18.89 o
   1   4  18         12.85         10.72         4.89 o
   2   4  18          1.49          3.33         3.77 o
   3   4  18          0.02          3.89         3.48 o
   4   4  18       2036.39       1979.00        47.10 o
   5   4  18         57.32         49.69         6.14 o
   6   4  18        673.27        610.67        18.37 o
   7   4  18        102.81         99.98         8.33 o
   8   4  18         35.60         43.23         6.48 o
   9   4  18        254.71        251.61        11.64 o
  10   4  18          1.49          0.64         6.48 o
  11   4  18          0.23         -2.97         7.48 o
 -11   5  18          0.16          0.16         5.17 o
 -10   5  18        191.16        188.29        13.60 o
  -9   5  18         13.08         24.81         5.02 o
  -8   5  18         14.41         19.48         4.72 o
  -7   5  18         10.70         16.77         4.44 o
  -6   5  18        685.08        678.23        19.33 o
  -5   5  18        166.75        161.19         9.84 o
  -4   5  18        511.82        512.47        14.40 o
  -3   5  18        106.87        100.58         6.82 o
  -2   5  18          3.20         -3.79         3.79 o
  -1   5  18          3.68          2.53         3.31 o
   0   5  18          6.17          6.04         4.68 o
   1   5  18        661.59        654.35        20.70 o
   2   5  18          4.20         13.78         4.57 o
   3   5  18        873.44        888.34        26.67 o
   4   5  18        151.83        157.14        12.57 o
   5   5  18         20.64         34.03         7.35 o
   6   5  18         70.84         76.92         9.43 o
   7   5  18         25.72         21.27         5.63 o
   8   5  18         19.96          7.11         5.58 o
   9   5  18        127.79        137.04        12.38 o
 -10   6  18          1.82          8.12         6.11 o
  -9   6  18        291.95        321.40        13.48 o
  -8   6  18          3.43          6.68         4.08 o
  -7   6  18        505.47        501.08        15.90 o
  -6   6  18        230.79        236.69        12.77 o
  -5   6  18         69.09         74.37         7.69 o
  -4   6  18         11.35         13.70         4.92 o
  -3   6  18         53.28         56.41         6.52 o
  -2   6  18         21.98         25.41         4.42 o
  -1   6  18         29.75         29.29         5.24 o
   0   6  18        284.48        304.21        13.48 o
   1   6  18         11.94         12.14         4.83 o
   2   6  18         21.30         24.70         9.80 o
   3   6  18          6.50         19.30         7.30 o
   4   6  18        170.79        167.11        15.32 o
   5   6  18          3.62         21.50         6.70 o
   6   6  18         50.80         62.10         9.25 o
   7   6  18        181.91        171.73        13.79 o
   8   6  18         26.19         13.71         7.90 o
  -9   7  18          9.98         14.85         7.29 o
  -8   7  18         70.86         63.06         7.42 o
  -7   7  18         10.39         26.15         6.36 o
  -6   7  18        152.44        169.08        11.58 o
  -5   7  18         35.28         41.98         6.68 o
  -4   7  18        130.37        137.25        10.30 o
  -3   7  18         56.05         64.91         9.33 o
  -2   7  18          2.14         13.00         5.10 o
  -1   7  18          5.39          8.86         4.48 o
   0   7  18        177.18        182.50        14.61 o
   1   7  18         81.18         88.18        12.55 o
   2   7  18          2.21          0.69         6.57 o
   3   7  18        144.20        146.58        14.46 o
   4   7  18         54.55         52.87         9.56 o
   5   7  18         12.04          6.80         7.21 o
   6   7  18         20.89         16.82         7.63 o
   7   7  18         28.17         44.56        12.74 o
   8   7  18          5.90         -7.98         7.98 o
  -7   8  18        158.80        131.00        20.05 o
  -6   8  18         15.26         27.22         6.41 o
  -5   8  18         13.46         33.22         7.02 o
  -4   8  18         27.88         24.93         6.09 o
  -3   8  18         17.46         18.45         8.34 o
  -2   8  18         69.23         68.22        10.72 o
  -1   8  18         51.45         44.82        13.08 o
   0   8  18        232.10        236.98        53.66 o
   1   8  18          0.19          6.09         6.20 o
   2   8  18         57.78         63.00        11.41 o
   3   8  18          0.64         19.35         8.90 o
   4   8  18          0.19         18.60         8.70 o
  -3   9  18          0.87         -8.57        11.72 o
  -2   9  18         19.65          8.11        15.07 o
  -1   9  18          0.32        -13.64        13.64 o
   0   9  18         64.92         66.18        18.82 o
 -13   1  19         27.16         40.15         7.64 o
 -12   1  19          4.04          1.38         8.18 o
 -11   1  19        104.40        109.09         8.65 o
 -10   1  19         56.97         60.72         6.45 o
  -9   1  19          8.74         -0.30         4.67 o
  -8   1  19         26.61         23.21         3.41 o
  -7   1  19         54.25         36.83         5.07 o
  -6   1  19         32.37         38.75         5.22 o
  -5   1  19        125.44        121.77         6.14 o
  -4   1  19         28.86         34.46         3.94 o
  -3   1  19          2.25          2.36         2.35 o
  -2   1  19         90.49         90.28         5.03 o
  -1   1  19         50.93         49.09         3.48 o
   0   1  19         59.38         81.53         7.72 o
   1   1  19         69.45         61.07         4.91 o
   2   1  19        579.88        589.69        17.30 o
   3   1  19         33.04         32.55         4.80 o
   4   1  19        211.12        213.87        10.01 o
   5   1  19          0.01         -3.97         3.97 o
   6   1  19         65.62         65.19         5.77 o
   7   1  19         27.41         23.95         4.69 o
   8   1  19          4.50          2.39         5.01 o
   9   1  19          5.19          6.46         4.33 o
  10   1  19        116.52        129.81        10.18 o
  11   1  19         17.27         12.77         5.00 o
  12   1  19         34.42         31.86         9.70 o
 -13   2  19         18.92         33.85         9.14 o
 -12   2  19          0.14         -4.80         5.47 o
 -11   2  19         43.45         52.93         9.39 o
 -10   2  19          3.79          5.05         7.27 o
  -9   2  19          2.35         -1.55         4.48 o
  -8   2  19         64.83         59.89         5.42 o
  -7   2  19          0.62          0.56         2.90 o
  -6   2  19         25.76         26.43         4.45 o
  -5   2  19         41.41         39.28         3.43 o
  -4   2  19        138.51        105.60         5.08 o
  -3   2  19          0.84          1.38         2.24 o
  -2   2  19         41.70         58.29         3.84 o
  -1   2  19        390.96        319.48         7.40 o
   0   2  19          1.63         25.70         4.31 o
   1   2  19         13.00          9.18         2.70 o
   2   2  19        485.37        487.03        11.60 o
   3   2  19         11.52          7.99         4.08 o
   4   2  19          9.62         20.19         6.29 o
   5   2  19        119.78        128.94         8.42 o
   6   2  19          1.06         -0.55         3.77 o
   7   2  19         24.02         28.42         5.67 o
   8   2  19         41.84         40.25         5.22 o
   9   2  19         71.27         73.43         8.05 o
  10   2  19        339.29        358.87        16.59 o
  11   2  19        107.43         99.16         9.31 o
 -12   3  19         15.62         20.80        11.37 o
 -11   3  19        192.39        197.52        13.48 o
 -10   3  19        144.12        152.61        11.61 o
  -9   3  19         12.63          8.96         3.49 o
  -8   3  19        159.89        160.32         7.68 o
  -7   3  19         12.56          4.14         3.02 o
  -6   3  19          9.50         16.03         3.52 o
  -5   3  19        199.67        194.75         7.72 o
  -4   3  19         65.50         61.23         4.52 o
  -3   3  19         63.26         63.48         4.10 o
  -2   3  19        145.21        122.12         5.77 o
  -1   3  19         20.22         11.31         2.67 o
   0   3  19        124.00        124.65         7.62 o
   1   3  19         13.19         13.09         3.98 o
   2   3  19        408.26        390.57        13.98 o
   3   3  19         22.18         18.26         3.64 o
   4   3  19        384.82        391.45        17.94 o
   5   3  19          1.17         -0.62         3.58 o
   6   3  19         36.76         22.04         4.54 o
   7   3  19         63.35         66.12         6.95 o
   8   3  19         45.88         36.09         5.39 o
   9   3  19         12.81         19.81         4.71 o
  10   3  19        165.92        180.73        12.16 o
  11   3  19         24.66         21.38         8.19 o
 -12   4  19         27.02         25.24        10.48 o
 -11   4  19         38.63         24.86        13.58 o
 -10   4  19          0.68          6.87         4.32 o
  -9   4  19          2.88          5.63         4.08 o
  -8   4  19        127.80        140.88         8.46 o
  -7   4  19         67.36         70.10         5.98 o
  -6   4  19        474.17        456.46        13.43 o
  -5   4  19          4.30          0.02         2.80 o
  -4   4  19         61.58         48.57         4.83 o
  -3   4  19          5.70          5.37         2.92 o
  -2   4  19        166.30        167.72         7.93 o
  -1   4  19        316.16        286.18        10.02 o
   0   4  19          4.33          9.99         4.57 o
   1   4  19          8.18          7.87         4.06 o
   2   4  19        523.94        500.65        16.23 o
   3   4  19        100.58         99.35         7.93 o
   4   4  19          1.26         18.25         7.62 o
   5   4  19         51.11         47.24         7.53 o
   6   4  19         62.78         59.73         8.34 o
   7   4  19          0.11          2.01         5.19 o
   8   4  19          2.84          1.05         3.62 o
   9   4  19          3.07          6.09         4.23 o
  10   4  19         10.50         -0.82         7.11 o
  11   4  19        440.88        388.77        33.50 o
 -11   5  19         30.92         47.67        21.19 o
 -10   5  19         33.71         34.37         7.02 o
  -9   5  19        132.11        128.51         8.59 o
  -8   5  19        273.81        280.06        11.91 o
  -7   5  19         45.48         48.26         5.78 o
  -6   5  19         10.83         11.90         4.37 o
  -5   5  19          3.63          8.09         4.48 o
  -4   5  19        108.42        109.50         7.25 o
  -3   5  19         94.57         88.72         6.62 o
  -2   5  19         49.40         52.37         5.39 o
  -1   5  19        136.12        137.37         7.72 o
   0   5  19         23.83         20.36         5.14 o
   1   5  19        410.02        415.14        17.15 o
   2   5  19         51.01         55.38         7.12 o
   3   5  19        131.36        113.03        12.71 o
   4   5  19         62.39         73.04        10.60 o
   5   5  19         58.53         51.22        11.74 o
   6   5  19          0.11          5.04         5.29 o
   7   5  19         10.16          8.77         5.57 o
   8   5  19         64.67         71.18         9.67 o
   9   5  19         41.47         51.55         8.63 o
 -10   6  19          0.80          2.63         5.99 o
  -9   6  19        115.43        132.36        10.26 o
  -8   6  19         22.53         25.39         5.74 o
  -7   6  19        325.48        322.08        13.28 o
  -6   6  19         53.11         65.00         7.45 o
  -5   6  19        118.89        131.66         9.64 o
  -4   6  19         36.51         35.83         9.40 o
  -3   6  19          9.88          8.59         5.61 o
  -2   6  19        135.61        136.23        10.01 o
  -1   6  19         10.60          8.10         3.54 o
   0   6  19         13.38         16.38         4.80 o
   1   6  19         63.88         57.95        10.86 o
   2   6  19        297.49        314.36        19.96 o
   3   6  19        118.92        107.83        12.46 o
   4   6  19         29.03         19.16         7.50 o
   5   6  19         11.14         12.38         6.14 o
   6   6  19         26.68         21.16        13.47 o
   7   6  19        134.94        153.17        13.54 o
   8   6  19         14.59         14.10         8.84 o
  -9   7  19         36.86         32.05        12.34 o
  -8   7  19        162.14        151.59        11.01 o
  -7   7  19         17.16         27.95         6.16 o
  -6   7  19          0.45         15.44         5.77 o
  -5   7  19         26.82         49.20         9.79 o
  -4   7  19        149.28        156.56        10.91 o
  -3   7  19          5.02         11.51         5.19 o
  -2   7  19         72.88         87.64         8.21 o
  -1   7  19        214.61        217.93        12.50 o
   0   7  19         12.01         18.81         6.48 o
   1   7  19        448.58        469.78        21.69 o
   2   7  19          2.96         13.86         7.21 o
   3   7  19          7.09         11.72        10.65 o
   4   7  19          4.50         13.86         7.26 o
   5   7  19        308.05        301.29        21.30 o
   6   7  19         51.07         56.95        28.89 o
   7   7  19          0.51         -3.60         7.87 o
  -6   8  19         36.96         27.46         9.15 o
  -5   8  19        202.36        165.19        15.92 o
  -4   8  19         85.52         83.01         8.67 o
  -3   8  19          0.02         -2.50         4.57 o
  -2   8  19         52.35         70.78        12.18 o
  -1   8  19          5.57          7.59         7.17 o
   0   8  19          3.40          4.92        19.65 o
   1   8  19          1.24         -1.98         5.48 o
   2   8  19        199.24        216.38        16.23 o
   3   8  19         39.59         45.80        17.94 o
   4   8  19         76.59         78.80        20.83 o
 -13   0  20         93.75         71.54        21.65 o
 -12   0  20         19.24          9.75         6.12 o
 -11   0  20          1.11          0.14         5.86 o
 -10   0  20          6.80          0.42         7.20 o
  -9   0  20        492.53        527.75        24.17 o
  -8   0  20          1.93          1.26         6.02 o
  -7   0  20        241.83        241.15        10.49 o
  -6   0  20          6.04         12.26         9.65 o
  -5   0  20         26.63         34.23         4.61 o
  -4   0  20         19.63         26.20         4.02 o
  -3   0  20         85.17         50.92         4.54 o
  -2   0  20        643.76        581.99        18.67 o
  -1   0  20        141.20        149.29         9.70 o
   0   0  20       1917.94       1986.70        31.03 o
   1   0  20        169.43        161.43        11.46 o
   2   0  20        676.60        720.53        23.94 o
   3   0  20         40.10         36.68         6.87 o
   4   0  20       1153.91       1154.68        31.89 o
   5   0  20          0.81         -6.25         6.25 o
   6   0  20        656.06        670.06        28.05 o
   7   0  20        422.11        433.73        43.90 o
   8   0  20        366.85        343.98        21.59 o
   9   0  20        175.90        179.01        16.78 o
  10   0  20        131.76        138.95        15.42 o
  11   0  20        344.38        394.15        25.66 o
  12   0  20          4.71         27.90        13.14 o
 -13   1  20        319.39        314.30        17.98 o
 -12   1  20         13.17          5.55         4.68 o
 -11   1  20          9.49         15.89         5.26 o
 -10   1  20         56.69         49.54         6.02 o
  -9   1  20        138.60        138.94         9.21 o
  -8   1  20         25.02         17.64         3.27 o
  -7   1  20         33.73         33.96         4.55 o
  -6   1  20       2633.28       2522.03        27.30 o
  -5   1  20         38.86         34.96         3.78 o
  -4   1  20        990.77        996.45        16.25 o
  -3   1  20        191.58        221.81         7.48 o
  -2   1  20       1214.21       1152.06        17.06 o
  -1   1  20         67.26         98.96         7.44 o
   0   1  20       1301.36       1250.41        20.17 o
   1   1  20         80.36         74.56         6.34 o
   2   1  20          1.16          4.22         3.97 o
   3   1  20        775.64        804.64        19.03 o
   4   1  20          8.82         10.68         4.16 o
   5   1  20          1.56          0.31         3.87 o
   6   1  20        205.52        212.65         9.97 o
   7   1  20        416.92        410.80        16.33 o
   8   1  20        117.17        106.84         9.17 o
   9   1  20        298.50        288.42        14.67 o
  10   1  20        181.08        171.81        12.06 o
  11   1  20        174.12        199.02        13.31 o
  12   1  20        198.92        264.06        31.33 o
 -13   2  20        125.78        109.20        18.64 o
 -12   2  20          0.35          5.37         4.88 o
 -11   2  20         34.31         44.24         8.71 o
 -10   2  20        106.75         76.85        13.35 o
  -9   2  20        484.09        545.60        18.18 o
  -8   2  20          0.04          2.21         3.37 o
  -7   2  20        473.37        476.30        13.71 o
  -6   2  20         13.60         19.00         5.12 o
  -5   2  20         16.44          7.10         3.21 o
  -4   2  20         89.24         95.63         6.89 o
  -3   2  20          2.62         -0.69         2.02 o
  -2   2  20        395.56        381.03        10.40 o
  -1   2  20         34.50         39.00         5.32 o
   0   2  20       1456.51       1482.20        28.10 o
   1   2  20        137.64        138.23         6.43 o
   2   2  20        223.93        224.56         9.30 o
   3   2  20         24.62         22.43         4.20 o
   4   2  20        997.50        942.90        21.48 o
   5   2  20         11.85          9.96         4.01 o
   6   2  20        299.67        279.79        12.56 o
   7   2  20        281.36        292.93        11.89 o
   8   2  20         20.68         19.67         4.57 o
   9   2  20        196.41        167.08        11.50 o
  10   2  20         47.60         48.05         6.97 o
  11   2  20         11.85         10.67         5.55 o
 -12   3  20        133.22        135.28        14.84 o
 -11   3  20          7.78          9.31         6.64 o
 -10   3  20        565.01        530.75        23.57 o
  -9   3  20         17.11         23.60         5.55 o
  -8   3  20         81.73         79.26         5.85 o
  -7   3  20          0.00          3.23         4.23 o
  -6   3  20        606.54        613.10        13.94 o
  -5   3  20          3.13          1.87         2.48 o
  -4   3  20        424.20        418.03        10.63 o
  -3   3  20        380.23        366.68         8.97 o
  -2   3  20        103.47        113.61         5.12 o
  -1   3  20         22.76         24.64         4.25 o
   0   3  20       1208.70       1150.37        20.40 o
   1   3  20         50.78         50.92         7.16 o
   2   3  20         57.14         59.32         6.47 o
   3   3  20          0.28         -0.19         5.09 o
   4   3  20         78.75         71.89         6.82 o
   5   3  20         13.36         19.94         5.74 o
   6   3  20        140.27        127.82         9.04 o
   7   3  20         96.95         78.90         8.40 o
   8   3  20          1.03          4.74         3.80 o
   9   3  20         94.60         85.49         7.64 o
  10   3  20        107.43         96.51         9.59 o
  11   3  20         42.78         52.84        15.08 o
 -11   4  20         26.09         26.92         7.01 o
 -10   4  20        338.65        319.56        16.73 o
  -9   4  20        336.52        374.94        15.63 o
  -8   4  20         42.32         47.44         5.55 o
  -7   4  20        339.01        335.29        12.29 o
  -6   4  20          9.65         11.16         3.65 o
  -5   4  20          7.22          5.40         3.34 o
  -4   4  20         49.07         51.39         4.62 o
  -3   4  20        136.94        143.18         7.53 o
  -2   4  20        174.70        173.05         8.29 o
  -1   4  20          0.98          1.87         4.02 o
   0   4  20       1072.03       1111.73        24.78 o
   1   4  20         50.86         45.73         6.28 o
   2   4  20         19.66         24.01         5.85 o
   3   4  20          0.96          1.57         3.98 o
   4   4  20        650.93        613.81        22.74 o
   5   4  20         10.53          7.42         5.19 o
   6   4  20        399.49        390.78        18.90 o
   7   4  20        163.44        170.46        13.32 o
   8   4  20        145.56        162.30        11.21 o
   9   4  20         60.88         54.24         9.94 o
 -11   5  20          3.02         -8.28         9.54 o
 -10   5  20        228.58        226.45        14.99 o
  -9   5  20          1.19          5.37         4.11 o
  -8   5  20          2.83          2.18         4.05 o
  -7   5  20         26.95         29.63         5.03 o
  -6   5  20        335.05        357.00        12.92 o
  -5   5  20         13.43         12.39         3.92 o
  -4   5  20        203.13        187.67        10.42 o
  -3   5  20        106.41        105.18         7.07 o
  -2   5  20         86.21         93.44         6.77 o
  -1   5  20          0.02          1.87         4.17 o
   0   5  20        376.11        395.22        16.79 o
   1   5  20        306.27        322.04        15.47 o
   2   5  20        245.08        238.93        13.36 o
   3   5  20        129.52        141.25        14.74 o
   4   5  20          0.04         11.29         6.33 o
   5   5  20          0.41         -5.84         5.84 o
   6   5  20          0.21         -4.11         5.57 o
   7   5  20        106.83        100.06        10.89 o
   8   5  20         51.68         42.28         7.96 o
  -9   6  20         75.04         58.59        10.10 o
  -8   6  20         57.56         48.55         6.13 o
  -7   6  20         18.27         21.20         4.81 o
  -6   6  20          6.12          1.49         4.43 o
  -5   6  20        135.17        129.54         9.81 o
  -4   6  20          0.30          0.06         4.32 o
  -3   6  20        135.69        131.32         9.42 o
  -2   6  20        106.59        104.24         9.10 o
  -1   6  20          0.08          6.01         6.14 o
   0   6  20        468.08        479.12        17.66 o
   1   6  20          1.74          4.93        12.52 o
   2   6  20          6.79         15.37         8.85 o
   3   6  20          5.96         15.84         7.90 o
   4   6  20        187.12        191.95        17.13 o
   5   6  20        125.96        104.83        11.47 o
   6   6  20        629.78        613.05        25.83 o
   7   6  20         68.60         86.71        19.41 o
   8   6  20         77.03         66.52        13.95 o
  -8   7  20        110.40        105.23        10.41 o
  -7   7  20          5.77          9.44         4.25 o
  -6   7  20        311.14        334.62        15.66 o
  -5   7  20         52.70         40.37         6.65 o
  -4   7  20        183.36        175.54        11.60 o
  -3   7  20         21.82         19.66        14.15 o
  -2   7  20         60.99         74.43         9.85 o
  -1   7  20          0.00         -3.25         5.56 o
   0   7  20         30.68         27.13         6.76 o
   1   7  20        213.30        221.30        19.15 o
   2   7  20         15.08         21.63         7.98 o
   3   7  20        189.05        189.45        17.18 o
   4   7  20         12.66         15.43        12.15 o
   5   7  20         25.18         44.11        10.32 o
   6   7  20          0.07         16.06         9.72 o
  -6   8  20         51.50         63.13        15.58 o
  -5   8  20          1.70          5.33         6.01 o
  -4   8  20          0.56         11.05         7.96 o
  -3   8  20         40.66         55.09        18.98 o
  -2   8  20         33.62         34.20        15.38 o
  -1   8  20          7.98         11.11        13.14 o
   0   8  20         24.01         12.64        14.06 o
   1   8  20         12.77          2.83         7.15 o
   2   8  20          1.45          7.13        10.95 o
   3   8  20          0.00          0.52        12.33 o
 -13   1  21          0.31          6.78         8.88 o
 -12   1  21          4.30          6.85         5.84 o
 -11   1  21         18.96         18.27         5.87 o
 -10   1  21         13.02          2.63         5.16 o
  -9   1  21        154.33        152.17        11.38 o
  -8   1  21         16.39         18.72         3.86 o
  -7   1  21         49.86         61.65         5.69 o
  -6   1  21          5.62         18.02         5.51 o
  -5   1  21         20.40         17.68         3.07 o
  -4   1  21         57.60         58.91         4.74 o
  -3   1  21        110.28         81.52         6.26 o
  -2   1  21         13.48         22.63         4.43 o
  -1   1  21        280.50        257.07        10.21 o
   0   1  21         33.62         48.11         5.80 o
   1   1  21          0.02         -3.08         3.08 o
   2   1  21         69.78         62.14         7.53 o
   3   1  21          1.03          9.57         4.32 o
   4   1  21         15.96         16.97         4.58 o
   5   1  21         49.42         52.01         6.03 o
   6   1  21         39.43         47.90         5.42 o
   7   1  21          5.68          2.27         4.45 o
   8   1  21          7.06         -1.89         4.67 o
   9   1  21         18.58         10.12         5.32 o
  10   1  21         16.03         23.32         6.45 o
  11   1  21         10.21         14.96         6.47 o
 -12   2  21          0.06         -4.93         4.93 o
 -11   2  21         99.43         93.35         9.90 o
 -10   2  21         11.36         26.01         6.45 o
  -9   2  21        128.46        136.35        10.13 o
  -8   2  21        111.24        111.95         7.35 o
  -7   2  21          9.36         10.31         3.78 o
  -6   2  21        335.53        360.68        11.99 o
  -5   2  21          4.75          2.62         3.00 o
  -4   2  21         15.02         16.04         3.15 o
  -3   2  21        125.01        117.46         6.00 o
  -2   2  21        238.32        243.85        12.52 o
  -1   2  21        207.97        190.52         9.97 o
   0   2  21        212.47        228.05         9.94 o
   1   2  21         59.65         54.78         5.33 o
   2   2  21        188.18        179.05         7.65 o
   3   2  21        124.12        116.06         7.85 o
   4   2  21         74.24         75.47         7.14 o
   5   2  21          0.44          0.72         4.46 o
   6   2  21         49.64         51.09         6.39 o
   7   2  21         85.63         95.45         7.46 o
   8   2  21          0.02         -4.49         5.99 o
   9   2  21         73.87         67.85         8.24 o
  10   2  21          1.29         -0.53         6.33 o
  11   2  21         67.78         49.36         9.57 o
 -12   3  21          0.78          3.21         8.77 o
 -11   3  21          0.81          7.07         5.01 o
 -10   3  21         43.31         35.21         6.62 o
  -9   3  21        121.52        114.67        10.62 o
  -8   3  21        140.90        134.12         7.37 o
  -7   3  21         16.69         13.62         3.77 o
  -6   3  21         58.94         71.47         5.62 o
  -5   3  21          0.11          1.46         3.10 o
  -4   3  21        131.14        123.78         6.30 o
  -3   3  21        143.48        121.90         6.34 o
  -2   3  21          6.25         16.30         5.23 o
  -1   3  21        182.68        161.54         9.93 o
   0   3  21         42.79         72.01         7.97 o
   1   3  21          0.04         -0.37         4.44 o
   2   3  21        586.94        554.80        17.46 o
   3   3  21         64.32         52.89         9.21 o
   4   3  21        103.92        105.75        10.18 o
   5   3  21         84.53         69.61         8.46 o
   6   3  21          5.27         11.12         4.69 o
   7   3  21          0.26          7.75         4.93 o
   8   3  21         54.93         49.19         6.26 o
   9   3  21        131.38        126.42         8.77 o
  10   3  21         63.14         71.97        15.92 o
 -11   4  21         36.99         24.64        10.70 o
 -10   4  21         15.54         10.38         6.36 o
  -9   4  21         10.23         12.33         4.83 o
  -8   4  21         90.41         93.59         7.35 o
  -7   4  21         15.05         15.25         5.54 o
  -6   4  21         21.51         22.42         5.14 o
  -5   4  21        103.95         93.92         5.96 o
  -4   4  21        158.62        147.83         7.10 o
  -3   4  21         32.93         31.86         4.32 o
  -2   4  21        377.83        354.95        14.51 o
  -1   4  21         58.21         52.69         6.66 o
   0   4  21        129.73        157.25        10.74 o
   1   4  21         15.38         14.88         5.12 o
   2   4  21        546.20        528.78        19.54 o
   3   4  21         30.91         21.26         4.76 o
   4   4  21         83.21         75.52         9.24 o
   5   4  21          0.14          6.11         6.78 o
   6   4  21          1.03         11.13         6.21 o
   7   4  21        403.66        424.85        22.19 o
   8   4  21         36.92         34.00         6.30 o
   9   4  21          0.94         -1.02         7.12 o
 -10   5  21         19.02         19.48         7.14 o
  -9   5  21         34.67         26.37         7.07 o
  -8   5  21        150.82        162.28         9.50 o
  -7   5  21         49.47         55.17         6.09 o
  -6   5  21         15.08         13.42         4.12 o
  -5   5  21         88.08         80.28         6.68 o
  -4   5  21         52.99         49.67         6.07 o
  -3   5  21         10.40          8.62         4.75 o
  -2   5  21         84.64         95.32         8.71 o
  -1   5  21        145.29        159.22        10.73 o
   0   5  21          3.42         22.81         6.19 o
   1   5  21          4.26          8.15         5.86 o
   2   5  21        449.27        440.55        23.94 o
   3   5  21          9.14          8.80         7.39 o
   4   5  21        232.98        187.30        14.22 o
   5   5  21         28.58         23.91         6.91 o
   6   5  21        114.31        125.54        12.27 o
   7   5  21          8.90         14.32        10.31 o
   8   5  21         80.03         85.58        15.38 o
  -9   6  21         27.60         16.46         7.13 o
  -8   6  21          0.65          6.20         4.45 o
  -7   6  21         63.64         76.70         7.10 o
  -6   6  21          1.48          5.21         4.16 o
  -5   6  21         16.18         25.31         5.68 o
  -4   6  21         13.16          8.80         6.64 o
  -3   6  21          0.02         -1.36         5.88 o
  -2   6  21        282.06        283.52        14.28 o
  -1   6  21         34.93         33.62         6.67 o
   0   6  21         27.38         38.54         6.98 o
   1   6  21         14.88         23.96         7.21 o
   2   6  21        497.07        497.24        26.25 o
   3   6  21        188.22        198.04        17.57 o
   4   6  21          7.76         18.53         8.34 o
   5   6  21          5.90          6.50         6.88 o
   6   6  21         20.85         28.56         8.12 o
   7   6  21        138.00        157.82        20.80 o
   8   6  21         77.65         61.11        14.27 o
  -7   7  21         45.59         50.14        10.12 o
  -6   7  21          3.86         14.85         5.26 o
  -5   7  21         14.85         15.83         6.78 o
  -4   7  21         74.23         89.60        10.64 o
  -3   7  21          1.10          2.98         5.09 o
  -2   7  21         11.17         13.67         6.19 o
  -1   7  21        130.54        148.08        35.85 o
   0   7  21         25.39         15.51         9.73 o
   1   7  21         43.41         54.08         9.42 o
   2   7  21          9.59         17.51         7.61 o
   3   7  21        129.23        130.05        14.84 o
   4   7  21          8.84         18.14         7.84 o
  -4   8  21          2.36          8.40         7.70 o
   2   8  21        120.46        114.94        23.07 o
 -12   0  22          5.33         10.89        12.68 o
 -11   0  22          1.66         -9.10         9.10 o
 -10   0  22        230.80        227.68        17.38 o
  -9   0  22        905.43       1001.98        34.03 o
  -8   0  22          6.43          8.14         5.08 o
  -7   0  22       1317.60       1351.21        30.74 o
  -6   0  22          1.23          3.26         4.54 o
  -5   0  22        290.08        291.54        14.30 o
  -4   0  22        207.24        242.97        12.86 o
  -3   0  22        135.75        154.60        10.63 o
  -2   0  22          1.88          0.75         4.62 o
  -1   0  22         57.91         57.63         7.17 o
   0   0  22        609.44        630.78        21.14 o
   1   0  22         89.96         87.26         8.02 o
   2   0  22          3.65          6.08        10.56 o
   3   0  22         17.61         15.25         5.37 o
   4   0  22       1428.19       1462.99        56.56 o
   5   0  22         15.32         28.67         7.22 o
   6   0  22        260.25        232.65        18.09 o
   7   0  22         84.23         71.13        10.96 o
   8   0  22          1.17         -8.08         8.88 o
   9   0  22        505.85        477.35        27.74 o
  10   0  22         81.84         86.28        13.48 o
 -12   1  22         47.39         46.89         9.22 o
 -11   1  22        122.22        127.88        11.53 o
 -10   1  22        509.51        495.62        20.84 o
  -9   1  22        199.83        210.73        14.76 o
  -8   1  22         54.49         64.26         6.39 o
  -7   1  22          1.52          7.92         3.48 o
  -6   1  22       1287.93       1278.25        20.36 o
  -5   1  22          9.34         13.97         3.21 o
  -4   1  22        704.36        678.09        16.93 o
  -3   1  22        154.12        180.38        10.94 o
  -2   1  22         17.13         20.64         3.82 o
  -1   1  22        204.12        197.98         9.23 o
   0   1  22        140.56        135.03         8.76 o
   1   1  22        482.16        462.39        12.23 o
   2   1  22          1.80         -3.53         4.06 o
   3   1  22        915.80        938.50        21.87 o
   4   1  22         12.22         16.29         7.37 o
   5   1  22          2.89          9.93         4.28 o
   6   1  22         39.80         42.37         5.30 o
   7   1  22        182.93        160.42        11.28 o
   8   1  22         14.88         16.35         5.08 o
   9   1  22        219.78        190.21        12.55 o
  10   1  22        196.12        182.95        12.98 o
  11   1  22         56.94         76.22        18.69 o
 -12   2  22          0.06         -5.13         5.71 o
 -11   2  22          0.33          3.47         4.74 o
 -10   2  22         82.89         75.68         9.23 o
  -9   2  22        583.38        642.07        20.40 o
  -8   2  22          0.46          2.89         3.50 o
  -7   2  22        695.75        739.72        19.02 o
  -6   2  22          1.38          7.02         4.61 o
  -5   2  22          3.54          2.58         3.59 o
  -4   2  22         21.38         21.17         4.30 o
  -3   2  22        111.58        110.34         7.27 o
  -2   2  22         88.11         94.95         9.07 o
  -1   2  22         47.53         42.26         5.51 o
   0   2  22       1305.39       1338.50        23.22 o
   1   2  22         19.38         10.23         4.09 o
   2   2  22        262.43        256.94        10.52 o
   3   2  22          6.70          3.75         4.66 o
   4   2  22        490.43        466.85        16.11 o
   5   2  22          6.92          7.36         4.23 o
   6   2  22        532.16        569.83        18.66 o
   7   2  22        213.40        216.10        11.00 o
   8   2  22         55.15         73.06         7.16 o
   9   2  22        124.75        131.92        10.91 o
  10   2  22        109.01        112.72        14.31 o
 -11   3  22         16.99         25.37         8.09 o
 -10   3  22         88.87         99.73        11.02 o
  -9   3  22         80.97         77.87         8.11 o
  -8   3  22         89.03         79.19         6.85 o
  -7   3  22          5.36          5.24         3.88 o
  -6   3  22       1054.19       1060.60        17.18 o
  -5   3  22         32.19         28.79         4.42 o
  -4   3  22        429.08        410.43        15.28 o
  -3   3  22        229.23        221.04        11.53 o
  -2   3  22        829.43        793.68        21.07 o
  -1   3  22         10.14         16.26         4.81 o
   0   3  22       1541.15       1582.44        31.95 o
   1   3  22        116.73        124.32        10.29 o
   2   3  22          8.22          7.96         4.75 o
   3   3  22        921.52        898.30        27.19 o
   4   3  22         30.74         35.31         6.81 o
   5   3  22          0.11         -0.04         5.17 o
   6   3  22         57.27         56.68         8.42 o
   7   3  22        445.48        475.26        21.30 o
   8   3  22          0.02          2.49         4.56 o
   9   3  22         25.73         29.96         6.21 o
 -11   4  22          6.92         14.58         8.61 o
 -10   4  22         40.37         29.82        11.21 o
  -9   4  22        162.22        154.34        10.48 o
  -8   4  22         15.83          9.40         3.92 o
  -7   4  22         63.39         51.04         5.58 o
  -6   4  22          1.82         14.44         3.96 o
  -5   4  22        133.12        135.97        12.55 o
  -4   4  22          0.01          3.01         3.49 o
  -3   4  22         15.65         12.25         4.40 o
  -2   4  22        338.51        339.45        14.65 o
  -1   4  22         32.25         32.44         6.02 o
   0   4  22       1086.24       1094.08        43.64 o
   1   4  22          0.01         -3.80         4.99 o
   2   4  22        411.96        395.52        17.42 o
   3   4  22          0.01         -4.29         4.57 o
   4   4  22         55.77         41.36        11.45 o
   5   4  22          1.07          7.70         5.82 o
   6   4  22        540.02        545.73        23.25 o
   7   4  22        166.69        169.45        14.28 o
   8   4  22         78.76         94.22         9.16 o
   9   4  22          2.13         -4.18         8.10 o
 -10   5  22         27.22         18.63         7.20 o
  -9   5  22          2.11          9.98        15.25 o
  -8   5  22         89.46        102.36         8.02 o
  -7   5  22         14.25         10.71         4.09 o
  -6   5  22        493.60        514.47        18.24 o
  -5   5  22          0.77         -4.59         4.59 o
  -4   5  22        109.16        118.11        11.17 o
  -3   5  22        153.63        146.53        10.25 o
  -2   5  22        356.26        401.26        19.08 o
  -1   5  22         13.69         22.42         5.85 o
   0   5  22       1037.59       1042.43        25.94 o
   1   5  22         49.88         56.39         7.10 o
   2   5  22         22.98         41.53         9.87 o
   3   5  22         22.79         27.27         8.54 o
   4   5  22         92.54         58.19         8.83 o
   5   5  22        199.80        205.03        15.16 o
   6   5  22         48.27         40.41         8.60 o
   7   5  22        222.36        260.37        20.01 o
   8   5  22          0.17         -6.69         8.43 o
  -9   6  22         21.00         20.63        11.06 o
  -8   6  22          4.61          4.49         5.23 o
  -7   6  22          5.89          4.46         4.57 o
  -6   6  22          3.53          6.51         5.12 o
  -5   6  22          2.95          0.11         4.90 o
  -4   6  22          0.01         -5.81         5.81 o
  -3   6  22         39.89         49.29         9.94 o
  -2   6  22        116.42        117.86        10.02 o
  -1   6  22         26.41         40.32         6.81 o
   0   6  22         78.00         90.21        11.01 o
   1   6  22          4.43         13.47         7.28 o
   2   6  22         22.73         42.27        10.14 o
   3   6  22          2.50         23.33        15.34 o
   4   6  22        155.51        158.44        23.25 o
   5   6  22          0.49          3.29         6.93 o
   6   6  22        242.72        248.07        25.51 o
  -7   7  22          0.99         17.28         9.85 o
  -6   7  22        155.64        109.65        17.88 o
  -5   7  22          1.02         -1.95         6.14 o
  -4   7  22         11.04         12.70         7.28 o
  -3   7  22         39.57         50.92        11.32 o
  -2   7  22         14.28         14.46         7.58 o
  -1   7  22         16.01         18.71         8.71 o
   0   7  22         39.59         45.66         9.52 o
   1   7  22         21.63         25.14         7.32 o
   2   7  22         20.78          6.17         9.40 o
   3   7  22         32.96         30.83        14.68 o
 -12   1  23         11.08         -1.60         5.85 o
 -11   1  23          0.81         -6.71         6.71 o
 -10   1  23         23.86         22.49         7.71 o
  -9   1  23         12.57         11.00         8.30 o
  -8   1  23         22.73         20.23         5.30 o
  -7   1  23         14.94         26.61         5.51 o
  -6   1  23          2.88         14.77         4.82 o
  -5   1  23          2.34          1.69         3.49 o
  -4   1  23          0.76          6.36         3.68 o
  -3   1  23          3.09          1.62         3.64 o
  -2   1  23          0.95          4.49         3.57 o
  -1   1  23        207.94        199.16        10.60 o
   0   1  23         24.22         28.33         5.33 o
   1   1  23        154.50        171.17         9.26 o
   2   1  23         15.55         17.82         4.16 o
   3   1  23          5.58         18.96         5.51 o
   4   1  23        100.04        106.25         8.32 o
   5   1  23          0.09          6.17         4.97 o
   6   1  23         31.00         42.66         5.72 o
   7   1  23          0.19         -3.03         7.48 o
   8   1  23          5.09          1.10         4.90 o
   9   1  23          1.60          0.15         5.69 o
  10   1  23         58.99         65.81        12.28 o
 -12   2  23          0.37         -1.75         7.89 o
 -11   2  23         88.76         79.73        11.20 o
 -10   2  23          3.49         14.89         5.14 o
  -9   2  23          0.01          7.77         5.21 o
  -8   2  23          5.24          9.55         5.71 o
  -7   2  23          0.02          5.55         3.78 o
  -6   2  23         67.21         71.06         7.50 o
  -5   2  23          7.22          3.75         4.62 o
  -4   2  23        322.00        291.61        11.79 o
  -3   2  23         30.66         30.82         5.34 o
  -2   2  23         12.75          5.04         3.94 o
  -1   2  23         70.83         54.45         6.39 o
   0   2  23         29.43         47.22         5.86 o
   1   2  23         80.74         77.84         6.52 o
   2   2  23        213.71        207.69        11.08 o
   3   2  23        172.65        184.99        12.76 o
   4   2  23         21.31         27.65         6.84 o
   5   2  23          0.01         -5.10         5.10 o
   6   2  23         22.47         22.45         5.61 o
   7   2  23        529.61        581.06        17.96 o
   8   2  23          0.34          0.14         8.20 o
   9   2  23         70.24         74.70        11.80 o
  10   2  23        213.06        212.54        19.34 o
 -11   3  23          0.01          4.16         5.66 o
 -10   3  23         37.80         38.96         7.80 o
  -9   3  23         16.37         14.29         4.64 o
  -8   3  23         50.62         48.11         5.60 o
  -7   3  23         19.81         28.14         4.81 o
  -6   3  23          4.07         17.44         6.70 o
  -5   3  23          1.06         12.28         6.80 o
  -4   3  23         38.82         41.06         6.33 o
  -3   3  23          0.05          1.85         4.40 o
  -2   3  23          0.10          5.35         4.66 o
  -1   3  23         83.42         77.35         7.47 o
   0   3  23         41.90         61.01         7.40 o
   1   3  23        243.12        249.05        12.62 o
   2   3  23        100.29        110.04         9.85 o
   3   3  23          1.62         16.95         5.78 o
   4   3  23          3.58         -4.87         5.63 o
   5   3  23         92.77         93.04         9.94 o
   6   3  23        207.23        246.07        15.80 o
   7   3  23          9.47         18.23         5.49 o
   8   3  23         11.71          9.50         4.85 o
   9   3  23          0.88         -0.66         6.27 o
 -10   4  23         20.59          7.45         6.71 o
  -9   4  23          2.51          0.22         4.86 o
  -8   4  23          9.62         16.97         5.00 o
  -7   4  23         48.02         44.99         6.14 o
  -6   4  23          1.25          5.09         5.25 o
  -5   4  23          8.86          6.47         5.56 o
  -4   4  23        122.84        108.40         9.04 o
  -3   4  23          5.07         -4.48         4.48 o
  -2   4  23        310.96        326.52        14.72 o
  -1   4  23         12.83         14.50         4.94 o
   0   4  23         93.95        101.58         9.05 o
   1   4  23         63.05         53.11         8.08 o
   2   4  23        394.66        401.30        18.02 o
   3   4  23         16.61          1.27        15.31 o
   4   4  23         46.95         39.87         7.77 o
   5   4  23         34.20         17.40        10.45 o
   6   4  23         63.45         62.77         9.32 o
   7   4  23        170.35        166.57        13.62 o
   8   4  23         33.30         45.52         9.68 o
   9   4  23          0.07          3.96         8.09 o
  -9   5  23          5.83         -3.94         8.05 o
  -8   5  23         45.82         43.04         6.50 o
  -7   5  23         12.93          8.23         6.83 o
  -6   5  23         22.84         35.17         8.08 o
  -5   5  23         14.70         10.72         5.47 o
  -4   5  23        142.34        140.59        12.59 o
  -3   5  23          7.47          6.14         5.85 o
  -2   5  23          0.47          0.45         4.40 o
  -1   5  23        116.95         98.53         9.14 o
   0   5  23          1.34          7.88         8.49 o
   1   5  23         11.07         12.11         4.27 o
   2   5  23         68.02         72.09        15.89 o
   3   5  23          3.06         -2.46         9.10 o
   4   5  23         68.42         83.93        17.83 o
   5   5  23        123.97        128.13        12.79 o
   6   5  23        114.33         97.27        12.90 o
   7   5  23          1.03         -9.61         9.61 o
  -8   6  23          0.17          1.39         7.05 o
  -7   6  23         30.59         27.64        11.73 o
  -6   6  23         83.27         87.95        11.03 o
  -5   6  23         74.75         82.11        10.47 o
  -4   6  23        148.32        143.53        13.07 o
  -3   6  23         10.66         17.95         7.00 o
  -2   6  23        625.17        707.89        26.50 o
  -1   6  23        148.11        158.65        11.48 o
   0   6  23         47.69         40.34        10.59 o
   1   6  23         93.45         85.78        10.68 o
   2   6  23        140.14        123.74        22.27 o
   3   6  23          1.87         14.82         7.37 o
   4   6  23         32.31         38.04         9.71 o
  -4   7  23         64.60         82.26        17.60 o
  -3   7  23          2.60          0.79         8.80 o
   0   7  23          2.80          8.80         9.62 o
   1   7  23         64.55         54.77        16.21 o
   2   7  23          9.37         -6.45         9.26 o
 -11   0  24          8.02         10.72         8.98 o
 -10   0  24        145.94        147.93        22.45 o
  -9   0  24        990.42        981.67        55.40 o
  -8   0  24          0.31         -1.35         9.07 o
  -7   0  24        998.80       1066.15        38.57 o
  -6   0  24        124.09        137.32        10.84 o
  -5   0  24        172.64        173.88        11.93 o
  -4   0  24         61.65         44.66         6.78 o
  -3   0  24        642.08        585.52        23.88 o
  -2   0  24        217.07        224.20        15.43 o
  -1   0  24         16.90         15.24         7.33 o
   0   0  24       1775.74       1827.41        43.55 o
   1   0  24        216.67        226.94        13.04 o
   2   0  24        353.83        371.13        16.64 o
   3   0  24         44.60         47.87        13.42 o
   4   0  24        185.98        197.39        16.67 o
   5   0  24         20.93         16.86         7.05 o
   6   0  24       1180.95       1313.75        44.21 o
   7   0  24        168.09        179.12        18.14 o
   8   0  24        864.77       1004.32        40.86 o
   9   0  24        119.72        119.96        19.61 o
 -12   1  24         31.70         23.96         9.46 o
 -11   1  24          0.52         -6.95         6.95 o
 -10   1  24        358.16        343.14        24.04 o
  -9   1  24         62.10         78.19        17.01 o
  -8   1  24         73.04         67.48         9.67 o
  -7   1  24          2.39          4.51         4.49 o
  -6   1  24        962.17       1013.16        22.14 o
  -5   1  24         11.04         11.83         4.10 o
  -4   1  24        330.33        318.87        12.63 o
  -3   1  24        350.16        308.73        12.20 o
  -2   1  24        187.25        190.43         9.69 o
  -1   1  24         99.34         98.16         8.22 o
   0   1  24        644.22        635.32        18.93 o
   1   1  24        954.07        991.09        27.00 o
   2   1  24         78.19         87.26         9.25 o
   3   1  24       1418.97       1535.46        36.03 o
   4   1  24         28.25         25.48         5.45 o
   5   1  24          0.01          7.24         5.41 o
   6   1  24         81.78         78.94         9.90 o
   7   1  24        793.16        848.35        25.73 o
   8   1  24         17.52         22.87         6.33 o
   9   1  24          6.97         -5.29         6.29 o
 -11   2  24         41.73         39.14         9.18 o
 -10   2  24         70.14         83.32         9.94 o
  -9   2  24        468.96        467.60        22.76 o
  -8   2  24          6.83         14.04         5.06 o
  -7   2  24        363.85        367.67        15.75 o
  -6   2  24          5.40          8.83         4.65 o
  -5   2  24         10.34         13.60         5.13 o
  -4   2  24         99.09        103.94         7.68 o
  -3   2  24        342.02        320.56        13.93 o
  -2   2  24         74.04         69.82         7.01 o
  -1   2  24         17.95         30.38         4.74 o
   0   2  24        841.33        862.38        19.70 o
   1   2  24        226.42        226.37        12.11 o
   2   2  24         67.01         84.95         9.18 o
   3   2  24          7.47         -6.94         6.94 o
   4   2  24        266.94        259.51        15.21 o
   5   2  24          2.90          6.31         5.47 o
   6   2  24        724.48        763.31        23.45 o
   7   2  24         79.96         85.87         9.10 o
   8   2  24         97.38        123.66        13.52 o
   9   2  24         78.84         81.03        16.59 o
 -11   3  24          6.19          9.78         6.28 o
 -10   3  24        123.83        139.41        14.47 o
  -9   3  24         38.04         33.72         7.75 o
  -8   3  24         59.52         68.84         8.01 o
  -7   3  24         17.22         12.35         4.92 o
  -6   3  24        797.64        821.38        26.92 o
  -5   3  24          6.00          3.28         5.39 o
  -4   3  24        261.48        249.07        12.73 o
  -3   3  24         97.33        107.51         8.90 o
  -2   3  24        146.86        148.96        10.41 o
  -1   3  24        121.77        114.35         9.15 o
   0   3  24         38.05         40.81         6.29 o
   1   3  24        459.94        483.30        17.74 o
   2   3  24          0.00          3.60         5.65 o
   3   3  24        292.20        283.94        16.46 o
   4   3  24          3.41          6.03         6.10 o
   5   3  24        278.29        271.77        16.51 o
   6   3  24          9.53         14.27         5.58 o
   7   3  24        291.73        300.52        15.54 o
   8   3  24          4.84          3.86         7.09 o
   9   3  24          5.16         -0.55         5.63 o
 -10   4  24          2.85         -0.20         7.87 o
  -8   4  24         31.21         20.26         6.56 o
  -7   4  24        102.64        101.24        11.08 o
  -6   4  24         23.43         30.55         9.02 o
  -5   4  24         21.17         10.91         7.40 o
  -4   4  24          4.00          4.16         4.68 o
  -3   4  24        301.58        305.97        14.81 o
  -2   4  24         11.06         16.47         6.06 o
  -1   4  24        169.24        169.68        11.25 o
   0   4  24        168.17        184.73        11.59 o
   1   4  24         35.32         35.00         5.99 o
   2   4  24         10.50          5.27         6.39 o
   3   4  24         45.06         35.86         8.79 o
   4   4  24        230.95        222.74        15.51 o
   5   4  24          3.29         -2.58         6.60 o
   6   4  24        269.13        305.76        18.20 o
   7   4  24         47.30         38.69        11.61 o
   8   4  24         40.90         39.60        12.22 o
  -8   5  24        108.33         94.46        16.62 o
  -7   5  24          0.04          4.87         5.36 o
  -6   5  24        384.73        383.40        20.11 o
  -5   5  24         16.82         12.92         6.35 o
  -4   5  24         62.74         58.10         9.27 o
  -3   5  24         87.58        108.19        11.54 o
  -2   5  24        246.58        248.33        22.29 o
  -1   5  24         37.51         34.92         7.52 o
   0   5  24        101.58         88.63        10.74 o
   1   5  24         39.29         33.20         7.79 o
   2   5  24         26.80         22.17         8.42 o
   3   5  24          7.85          3.83         6.04 o
   4   5  24         15.21         14.08        12.15 o
   5   5  24         60.12         62.66         9.79 o
  -6   6  24          6.97         19.64        11.26 o
  -5   6  24          0.27          0.42         6.34 o
  -4   6  24         32.25         50.87         9.24 o
  -3   6  24        176.32        219.10        15.88 o
  -2   6  24         12.45         38.37         8.33 o
  -1   6  24         48.85         49.86         7.63 o
   0   6  24         96.45         86.80        14.36 o
   1   6  24         32.53         32.18         7.78 o
   2   6  24         40.57         24.46         7.20 o
   3   6  24         40.33         52.50        17.46 o
  -3   7  24         61.79         53.43        14.89 o
   1   7  24          0.24          2.77         8.63 o
 -10   1  25         21.80         15.17         7.31 o
  -9   1  25         23.41         18.65         8.51 o
  -8   1  25          0.00         -5.59         5.59 o
  -7   1  25          0.02          2.98         4.16 o
  -6   1  25          2.89         19.40         4.95 o
  -5   1  25          1.84          0.54         3.95 o
  -4   1  25         10.78         11.87         4.00 o
  -3   1  25         11.77          9.49         4.40 o
  -2   1  25         12.13          9.62         3.95 o
  -1   1  25          5.28         -3.36         5.21 o
   0   1  25          0.08         15.57         6.53 o
   1   1  25          2.91         28.53         7.31 o
   2   1  25          0.32          1.00         4.15 o
   3   1  25          0.46         25.22         9.06 o
   4   1  25        132.06        162.57        12.50 o
   5   1  25         20.93         26.15         6.06 o
   6   1  25         71.22        103.68        12.52 o
   7   1  25          7.36          8.12         6.55 o
   8   1  25          7.09          0.59         5.55 o
   9   1  25          0.10        -11.79        11.79 o
 -10   2  25         50.42         57.08        16.65 o
  -9   2  25          6.99          6.20         6.11 o
  -8   2  25        233.38        241.75        16.72 o
  -7   2  25         92.90        105.73         9.25 o
  -6   2  25         47.27         53.41         6.95 o
  -5   2  25        106.71        104.16         8.13 o
  -4   2  25          0.00          3.15         4.47 o
  -3   2  25          0.00          7.62         4.90 o
  -2   2  25        172.73        184.02        13.01 o
  -1   2  25         16.43          4.06         4.83 o
   0   2  25          3.32         14.78         5.33 o
   1   2  25         73.80         91.53         8.71 o
   2   2  25         81.30         73.81        10.66 o
   3   2  25          0.78         -0.89         5.61 o
   4   2  25          3.37          6.30         7.87 o
   5   2  25          9.92          4.09         9.40 o
   6   2  25          0.61         19.79         6.11 o
   7   2  25          2.39          6.80         5.60 o
   8   2  25         48.14         40.63        10.56 o
 -10   3  25         43.81         44.73        14.52 o
  -9   3  25         76.07         73.52        17.33 o
  -8   3  25         23.57         17.50         6.34 o
  -7   3  25         15.79         19.05         6.26 o
  -6   3  25          8.27         14.20         7.88 o
  -5   3  25          3.33         10.82         5.90 o
  -4   3  25         21.12         31.73         5.81 o
  -3   3  25         25.21         25.44         5.53 o
  -2   3  25          9.00         22.71         6.95 o
  -1   3  25         38.97         35.58         6.09 o
   0   3  25          0.41         -2.97         4.99 o
   1   3  25          3.98         -1.01         4.92 o
   2   3  25         31.59         20.63         7.13 o
   3   3  25          1.68         -2.52         5.70 o
   4   3  25        180.16        213.72        20.88 o
   5   3  25         18.79          9.59         6.29 o
   6   3  25         81.12         87.71        10.35 o
   7   3  25         22.60         23.00         6.91 o
  -8   4  25         18.05          3.59         8.31 o
  -7   4  25         38.71         42.83         8.41 o
  -6   4  25         16.52         26.65         7.49 o
  -5   4  25         66.60         68.62         9.39 o
  -4   4  25        293.04        310.25        15.17 o
  -3   4  25         36.66         49.32         7.53 o
  -2   4  25        403.84        439.59        18.72 o
  -1   4  25         35.73         36.49         6.65 o
   0   4  25          1.03         -2.77         4.75 o
   1   4  25         23.69         35.77         6.08 o
   2   4  25         30.51         25.93         6.39 o
   3   4  25         12.88          9.29         7.77 o
   4   4  25          2.18         -2.58         6.10 o
   5   4  25         30.42         35.14         7.93 o
   6   4  25          9.13         17.82         7.12 o
  -8   5  25        133.59        129.16        19.44 o
  -7   5  25          6.46          1.16         8.70 o
  -6   5  25         40.21        102.42        13.89 o
  -5   5  25         42.35         40.56         8.02 o
  -4   5  25         45.65         54.53         9.47 o
  -3   5  25         37.33         60.43         9.80 o
  -2   5  25          0.01          5.03         5.10 o
  -1   5  25          4.85          4.83         4.75 o
   0   5  25          1.40         -2.38         4.87 o
   1   5  25         65.90         47.61         8.53 o
   2   5  25         44.82         39.85         8.42 o
   3   5  25          3.23         11.58         7.78 o
   4   5  25          0.61          5.74         7.92 o
  -4   6  25        214.56        255.34        30.21 o
  -3   6  25          0.08        -12.14        12.14 o
  -2   6  25         89.13        126.01        21.66 o
  -1   6  25         16.46         17.76        11.96 o
   0   6  25          2.75          6.17         9.18 o
   1   6  25         24.61         30.69        12.98 o
   2   6  25        100.70         84.56        19.89 o
  -9   0  26        149.39        147.80        22.89 o
  -8   0  26         17.64         19.62        10.72 o
  -7   0  26         11.44          7.75         6.55 o
  -6   0  26         13.21         20.46         8.45 o
  -5   0  26        109.99         90.28        12.29 o
  -4   0  26         35.49         38.47         6.98 o
  -3   0  26        414.53        426.79        18.97 o
  -2   0  26        153.95        131.71        11.05 o
  -1   0  26         38.23         43.94         7.33 o
   0   0  26        772.71        815.31        31.10 o
   1   0  26        444.55        407.05        34.84 o
   2   0  26          7.98          1.65         9.20 o
   3   0  26         24.52         26.96        19.87 o
   4   0  26        214.30        221.79        27.21 o
   5   0  26         74.01        109.95        14.25 o
   6   0  26        942.71       1045.08        41.60 o
   7   0  26        156.77        157.25        17.49 o
   8   0  26         79.07         53.86        14.85 o
  -9   1  26          1.23         -7.70         7.70 o
  -8   1  26        261.68        281.77        18.01 o
  -7   1  26          0.32         -3.07         4.48 o
  -6   1  26        731.07        767.59        20.31 o
  -5   1  26          6.09          1.13         3.95 o
  -4   1  26        149.81        159.33         9.38 o
  -3   1  26        266.46        279.14        12.11 o
  -2   1  26        338.51        340.68        14.88 o
  -1   1  26         44.06         48.90         6.35 o
   0   1  26        149.06        144.25        11.58 o
   1   1  26        885.75        957.40        28.13 o
   2   1  26         58.29         59.56         9.66 o
   3   1  26        451.53        449.49        19.94 o
   4   1  26         89.20         92.40        10.09 o
   5   1  26        559.81        616.34        30.58 o
   6   1  26         21.82         39.80         9.26 o
   7   1  26        577.54        639.28        33.60 o
   8   1  26         21.85         22.58        13.58 o
  -9   2  26        251.93        268.75        30.56 o
  -8   2  26         33.83         44.62        13.90 o
  -7   2  26        289.51        301.05        15.29 o
  -6   2  26          9.71         17.60         6.56 o
  -5   2  26         49.52         35.19         6.24 o
  -4   2  26         35.37         37.63         7.46 o
  -3   2  26       1073.18       1183.99        38.44 o
  -2   2  26        177.34        191.34        15.49 o
  -1   2  26         57.83         64.16         7.51 o
   0   2  26        476.03        480.25        17.97 o
   1   2  26        127.77        135.90        10.11 o
   2   2  26         47.39         35.91        14.11 o
   3   2  26          1.54         10.49         6.65 o
   4   2  26        197.59        204.36        19.89 o
   5   2  26         33.96         28.12         6.90 o
   6   2  26        690.45        752.16        24.19 o
   7   2  26        101.41        106.60        15.21 o
  -7   3  26         40.94         48.90         8.69 o
  -6   3  26        576.79        576.86        23.67 o
  -5   3  26         21.27         25.92         5.37 o
  -4   3  26         25.37         21.07         6.68 o
  -3   3  26        231.45        238.02        13.59 o
  -2   3  26         90.09        119.76         9.79 o
  -1   3  26         94.78         85.61         8.10 o
   0   3  26         45.60         49.97         7.34 o
   1   3  26        195.15        184.60        11.73 o
   2   3  26         15.77         15.71         7.09 o
   3   3  26        143.92        139.68        15.68 o
   4   3  26          6.77         16.10         6.96 o
   5   3  26         16.04          9.94         8.27 o
   6   3  26         44.21         32.21         9.12 o
  -7   4  26        788.17        907.56        47.03 o
  -6   4  26         19.87         14.95         9.65 o
  -5   4  26          4.27          1.07        10.92 o
  -4   4  26         47.34         42.35         9.72 o
  -3   4  26        717.38        730.97        23.21 o
  -2   4  26         50.16         69.27        11.01 o
  -1   4  26         15.55         17.76         5.02 o
   0   4  26        181.59        183.24        12.16 o
   1   4  26          0.20         -1.46         4.83 o
   2   4  26         22.38         18.80        12.10 o
   3   4  26          1.66          9.81         6.69 o
   4   4  26        192.45        219.24        18.94 o
   5   4  26          0.70        -12.67        13.96 o
  -6   5  26         67.17         64.62        16.16 o
  -5   5  26          1.30          4.65         6.99 o
  -4   5  26         29.20         49.66        10.49 o
  -3   5  26         44.63         41.50        10.40 o
  -2   5  26         96.84        105.05         9.71 o
  -1   5  26         25.59         24.32         5.98 o
   0   5  26          3.85         -0.22         4.83 o
   1   5  26         47.23         46.83         8.65 o
   2   5  26          7.58          5.90        11.73 o
   3   5  26        131.15        141.63        25.49 o
  -3   6  26          0.26         -0.42         8.01 o
  -2   6  26          2.31         12.84         9.14 o
   0   6  26         79.01         69.34        17.78 o
   1   6  26          1.41        -10.26        10.26 o
  -8   1  27         12.89         12.91         6.01 o
  -7   1  27          1.43          0.95         4.51 o
  -6   1  27         11.93         20.57         5.20 o
  -5   1  27          0.23          1.18         4.17 o
  -4   1  27          0.52          1.24         4.87 o
  -3   1  27          6.70         21.96         5.24 o
  -2   1  27          0.03          1.23         4.90 o
  -1   1  27          9.78         11.59        10.47 o
   0   1  27         23.72         28.13         7.19 o
   1   1  27          0.08         19.20         6.67 o
   2   1  27        141.86        163.01        12.90 o
   3   1  27         27.26         28.11         6.08 o
   4   1  27          4.68          1.58         5.81 o
   5   1  27         15.47         15.25        11.31 o
   6   1  27         42.48         48.47        12.93 o
   7   1  27          0.99         14.96        12.21 o
  -8   2  27         16.08         29.51        10.84 o
  -7   2  27         67.80         88.97         9.35 o
  -6   2  27        152.83        176.82        12.50 o
  -5   2  27          1.80         -0.88         5.29 o
  -4   2  27        161.86        173.16        13.10 o
  -3   2  27          4.91         37.56        10.94 o
  -2   2  27        379.36        409.46        16.95 o
  -1   2  27         48.75         56.00        14.64 o
   0   2  27         46.52         49.80         8.54 o
   1   2  27         32.48         33.63        12.20 o
   2   2  27         48.15         48.76         7.99 o
   3   2  27          9.23         10.68         8.77 o
   4   2  27          3.33         25.35        10.47 o
   5   2  27          5.90         12.61         8.86 o
   6   2  27          0.05          6.63        10.47 o
  -7   3  27          4.61         19.21         9.35 o
  -6   3  27         15.76         15.41         6.62 o
  -5   3  27         71.32         75.49         9.36 o
  -4   3  27         33.09         29.89         5.83 o
  -3   3  27        117.77        156.60        11.61 o
  -2   3  27         39.21         44.95         6.89 o
  -1   3  27          0.04         -4.67         4.67 o
   0   3  27         41.90         50.63         8.02 o
   1   3  27          3.74         11.95         5.49 o
   2   3  27        201.40        211.13        15.30 o
   3   3  27         40.31         57.21        10.80 o
   4   3  27          7.92         10.30        10.56 o
   5   3  27        120.02        142.65        25.91 o
  -7   4  27         60.28         61.76        14.52 o
  -6   4  27         37.94         48.41        14.19 o
  -5   4  27         58.46         41.08         9.88 o
  -4   4  27          8.47         10.51         6.02 o
  -3   4  27          0.01         -1.87         5.07 o
  -2   4  27          7.49          5.06         4.90 o
  -1   4  27         70.18         50.84         7.10 o
   0   4  27         20.33         30.33         6.43 o
   1   4  27         26.17         25.27         5.63 o
   2   4  27         37.77         41.65         8.20 o
   3   4  27          2.94          5.97        10.25 o
  -4   5  27         40.11         54.76        15.92 o
  -3   5  27         60.90         77.79        17.48 o
  -2   5  27         78.19         65.58        20.30 o
  -1   5  27         44.29         42.52         9.92 o
   0   5  27          0.09         -3.30        10.23 o
   1   5  27         50.26         50.72        17.25 o
  -7   0  28        376.37        394.48        25.73 o
  -6   0  28          0.00          7.83        13.05 o
  -5   0  28         58.00         35.13         9.45 o
  -4   0  28        151.33        172.80        17.01 o
  -3   0  28       2256.72       2364.23        74.69 o
  -2   0  28        342.56        364.79        37.22 o
  -1   0  28        472.19        488.14        38.76 o
   0   0  28        158.66        120.49        21.59 o
   1   0  28         12.12          2.92        11.21 o
   2   0  28         12.27         13.60        11.82 o
   3   0  28         80.99         80.45        13.25 o
   4   0  28        171.77        191.47        19.21 o
  -8   1  28        145.56        151.21        24.17 o
  -7   1  28         53.05         65.70        10.61 o
  -6   1  28        533.71        512.76        17.51 o
  -5   1  28         35.22         30.19         5.23 o
  -4   1  28         10.63         14.90         4.67 o
  -3   1  28        190.77        218.68        13.03 o
  -2   1  28        230.17        240.40        13.33 o
  -1   1  28         17.18          7.41         5.78 o
   0   1  28         12.88         10.54         7.66 o
   1   1  28         78.54         74.71         9.02 o
   2   1  28         45.55         52.29         9.91 o
   3   1  28          6.36          6.42         6.06 o
   4   1  28          1.21         13.37         8.71 o
  -7   2  28        384.69        429.98        24.66 o
  -6   2  28          0.99         -0.34         4.60 o
  -5   2  28         69.83         54.22         8.27 o
  -4   2  28         31.39         41.78         8.13 o
  -3   2  28        602.20        652.38        21.67 o
  -2   2  28        138.70        159.30        15.54 o
  -1   2  28         41.93         53.00         7.40 o
   0   2  28        225.75        231.56        13.31 o
   1   2  28         37.50         25.48         7.03 o
   2   2  28          2.82         23.69         8.45 o
   3   2  28          0.74          6.84         5.80 o
   4   2  28        282.80        270.80        32.24 o
   5   2  28         25.07         39.46        14.92 o
   6   2  28        356.30        382.25        39.53 o
  -7   3  28        103.47        119.06        18.57 o
  -6   3  28         98.05        102.57        17.77 o
  -5   3  28          6.02          3.30         5.17 o
  -4   3  28         51.18         60.66         8.00 o
  -3   3  28         68.27         65.45         7.93 o
  -2   3  28        178.26        185.83        12.43 o
  -1   3  28          0.30         -2.65         5.03 o
   0   3  28         64.37         64.74         9.63 o
   1   3  28        271.33        267.18        14.70 o
   2   3  28         34.51         38.49         7.99 o
   3   3  28        353.64        360.72        39.87 o
  -4   4  28          1.77         15.71        11.01 o
  -3   4  28          0.12         -1.82         5.89 o
  -2   4  28         52.87         44.72         8.35 o
  -1   4  28         21.77         10.80         5.62 o
   0   4  28        215.45        225.68        16.55 o
   1   4  28        106.75        114.69        21.32 o
  -2   5  28          3.02         -8.33         8.33 o
  -1   5  28          4.33          6.54         6.90 o
   0   5  28         58.38         62.71        17.79 o
  -6   1  29         12.05         15.75        12.47 o
  -5   1  29         82.03         82.84         8.84 o
  -4   1  29         24.07         26.76         6.05 o
  -3   1  29          9.78         26.63         7.29 o
  -2   1  29         24.48         39.42        10.28 o
  -1   1  29         12.47          9.39         5.64 o
   0   1  29          1.15         12.52         6.25 o
   1   1  29          0.91         -7.09         7.09 o
   2   1  29         18.67         19.95         6.87 o
   3   1  29          7.97         -9.26        13.10 o
   4   1  29         34.80         35.37        14.75 o
  -7   2  29         21.66         31.96        12.02 o
  -6   2  29         33.14         51.32        13.38 o
  -5   2  29         20.18         14.88         9.25 o
  -4   2  29         55.24         70.59         8.27 o
  -3   2  29          4.55         17.14         7.33 o
  -2   2  29        203.79        242.07        14.17 o
  -1   2  29         87.39        102.88         9.58 o
   0   2  29          8.98         12.51         6.43 o
   1   2  29         12.85         11.04         6.08 o
   2   2  29         33.44         23.32        20.90 o
   3   2  29          6.80         -3.01        11.30 o
   4   2  29         50.17         28.12        16.11 o
  -5   3  29         80.82        111.01        18.44 o
  -4   3  29         42.88         52.22         9.76 o
  -3   3  29          1.35         -1.36         5.19 o
  -2   3  29         50.03         57.14         7.47 o
  -1   3  29         14.87         11.96         7.09 o
   0   3  29         10.60         12.64         6.20 o
   1   3  29         20.83         36.53        11.44 o
  -2   4  29          2.33         -6.66         6.66 o
  -1   4  29         60.85         66.24        11.95 o
   0   4  29          0.63          2.48        10.40 o
  -6   0  30        131.42        152.58        23.95 o
  -5   0  30         21.13         -2.26         9.11 o
  -4   0  30          0.14         -2.69         9.19 o
  -3   0  30        212.76        193.36        26.14 o
  -2   0  30         89.95         67.29        16.90 o
  -1   0  30          2.72          5.87        10.21 o
   0   0  30        107.06        119.61        21.75 o
  -5   1  30         69.63         63.43        10.96 o
  -4   1  30        218.81        263.52        20.02 o
  -3   1  30          0.54         11.36        16.10 o
  -2   1  30        158.30        190.68        15.88 o
  -1   1  30          0.06         -6.82         7.83 o
   0   1  30        103.06        117.00        15.42 o
   1   1  30         57.57         63.63        17.87 o
   2   1  30          0.55        -12.48        12.48 o
   3   1  30        194.55        176.39        27.49 o
   4   1  30          2.40         12.50        13.26 o
  -5   2  30          0.04         15.99        10.15 o
  -4   2  30         29.55         36.10        12.50 o
  -3   2  30        141.87        139.56        16.36 o
  -2   2  30         86.15         96.08        11.43 o
  -1   2  30         65.27         64.07         9.69 o
   0   2  30        141.03        159.30        25.71 o
   1   2  30         64.23         63.02        19.01 o
   2   2  30         10.24         11.30        12.21 o
  -3   3  30         55.76         47.18        14.90 o
  -2   3  30         18.92         34.46        14.46 o
   0   3  30         55.13         54.65        14.82 o
  -3   1  31         90.56         77.40        17.80 o
  -2   1  31         12.44          4.16        10.17 o
  -1   1  31          1.68         11.30        10.12 o
   0   1  31          0.65        -10.60        12.06 o
   1   1  31          1.66         13.41        12.57 o
   2   1  31         10.91          2.28        11.43 o
                                                
